# Supplementary material for: Spatiotemporal Investigation of Antibiotic Resistance in the Urban Water Cycle Influenced by Environmental and Anthropogenic Activity
Source: Microbiol Spectr. 2022 Aug 29;10(5):e02473-22. doi: 10.1128/spectrum.02473-22 (PMC9603458; doi:10.1128/spectrum.02473-22)
Supplement: Supplemental file 2 — Table S2. Download spectrum.02473-22-s0002.xlsx, XLSX file, 0.1 MB [file spectrum.02473-22-s0002.xlsx]

## Sheet: Sheet1
Table S2: Metadata for single colony genomics. Identification of each isolate at each site, and sequencing read information.
Sample	Species	Sample date	Site	Matrix	# reads (post trimming)	# contigs (≥ 0 bp)	# contigs (≥ 1000 bp)	# contigs (>= 5000 bp)	# contigs (≥ 10000 bp)	# contigs (>= 25000 bp)	# contigs (≥ 50000 bp)	Total length (>= 0 bp)	Total length (≥ 1000 bp)	Total length (>= 5000 bp)	Total length (≥ 10000 bp)	Total length (≥ 25000 bp)	Total length (≥ 50000 bp)	# contigs	Largest contig	Total length	GC (%)	N50	N75	L50	L75	# N's per 100 kbp
A2_1	Pseudomonas sp. HLS-6	2018-07-18	IIS	Aqueous	2573958	283	110	87	77	56	33	5255471	5185158	5134954	5062381	4754197	3891273	136	263592	5202416	59.69	115309	48711	15	34	0
A2_10	Pseudomonas fluorescens	2018-07-18	C1	Aqueous	1166345	208	78	61	56	44	36	5823905	5765845	5722382	5684296	5466866	5159963	99	442079	5779917	60.71	143059	84379	12	25	0
A2_12	Aeromonas caviae	2018-07-18	WWI	Aqueous	1381736	711	308	183	129	67	25	5196316	5032587	4752553	4355827	3326278	1855777	391	142534	5089718	60.9	36680	18273	42	90	0
A2_13	Citrobacter freundii complex sp. CFNIH9	2018-07-18	WWI	Aqueous	1105993	255	127	91	80	54	36	5378048	5326976	5236757	5150260	4725263	4094285	144	263518	5339182	51.72	110093	54660	17	35	0
A2_17	Pseudomonas alcaligenes	2018-07-18	IIS	Aqueous	2082318	89	13	12	12	11	10	4528160	4495464	4494370	4494370	4483327	4433663	14	1500925	4496012	64.57	884256	426463	2	4	0
A2_19	Pseudomonas sp. HLS-6	2018-07-18	C1	Aqueous	1250256	203	95	79	75	60	47	9676987	9633611	9600724	9567570	9306660	8846134	110	691370	9643873	62.03	233818	115006	12	26	0
A2_2	Pseudomonas sp. HLS-6	2018-07-18	IIS	Aqueous	1078507	181	96	69	58	49	35	5309973	5279404	5227544	5150155	4981596	4440156	103	272860	5284973	59.71	133575	70110	14	27	0
A2_20	Pseudomonas alcaligenes	2018-07-18	DWWE	Aqueous	1319669	427	276	207	153	64	29	9127179	9073683	8898918	8502319	7073104	5909929	299	1725308	9089953	64.81	110850	28505	11	55	0
A2_21	Comamonas kerstersii	2018-07-18	C2	Aqueous	1680700	376	62	51	47	38	32	4759114	4624574	4605287	4577327	4438781	4209257	89	590665	4641069	64.99	147110	79210	10	21	0
A2_22	Pseudomonas stutzeri DSM 10701	2018-07-18	WWI	Aqueous	2025499	105	19	13	12	11	10	4407199	4370353	4358782	4353217	4339782	4308844	24	1012850	4373646	63.11	636062	306201	3	6	0
A2_23	Pseudomonas stutzeri DSM 10701	2018-07-18	IIS	Aqueous	1154693	177	83	65	62	53	44	9004144	8967274	8931479	8913964	8771267	8486722	91	822856	8972962	51.75	220046	137743	13	25	0
A2_24	Stenotrophomonas maltophilia	2018-07-18	WWI	Aqueous	2829490	366	192	152	137	106	59	9838159	9767661	9666465	9555492	9071260	7368895	215	513728	9782580	54.13	107297	50745	23	59	0
A2_25	Aeromonas media WS	2018-07-18	IIS	Aqueous	3053496	978	466	308	240	137	60	10462979	10248283	9855916	9361667	7631390	4883257	565	196349	10317882	63.12	46461	23906	66	142	0
A2_26	Aeromonas media WS	2018-07-18	WWI	Aqueous	1367160	669	343	204	145	65	20	5215519	5085460	4736368	4311956	3005975	1402336	412	148506	5134560	60.4	31647	15240	50	108	0
A2_27	Aeromonas media WS	2018-07-18	WWI	Aqueous	2575847	654	314	183	130	64	27	5226296	5088251	4767718	4391956	3283665	1916746	391	148517	5142563	60.39	40185	17445	43	92	0
A2_3	Aeromonas caviae	2018-07-18	IIS	Aqueous	651686	370	221	154	131	66	19	4733371	4681659	4526544	4347848	3255018	1565617	242	183091	4695285	61.13	39099	21466	37	78	0.02
A2_30	Pseudomonas sp. HLS-6	2018-07-18	IIS	Aqueous	1661010	254	111	87	76	56	35	5240248	5185149	5133889	5060485	4771250	3971648	128	252676	5198187	59.68	115309	52335	16	34	0
A2_5	Pseudomonas sp. HLS-6	2018-07-18	IIS	Aqueous	1234872	178	95	67	56	48	34	5307509	5277895	5222195	5144086	4993823	4448475	103	272967	5283431	59.71	136243	79108	14	27	0
A2_6	Pseudomonas koreensis	2018-07-18	IIS	Aqueous	1350444	261	52	47	45	40	29	6096317	6004182	5991719	5979921	5871647	5473624	79	651771	6021038	60.09	220069	114530	7	17	0
A2_7	Pseudomonas protegens	2018-07-18	C1	Aqueous	1081072	1015	57	33	31	27	22	7221825	6735618	6706711	6692800	6628925	6426514	410	823518	6963236	62.09	654016	158558	5	11	0
A4_11	Aeromonas sp. ASNIH2	2018-11-17	WWI	Aqueous	2534298	1084	505	384	324	202	99	15915697	15730971	15445569	15023031	12987699	9256415	580	424611	15784585	60.96	62092	32977	75	163	0.01
A4_12	Aeromonas caviae	2018-11-17	WWI	Aqueous	3205797	1661	923	620	466	242	120	23186700	22929553	22150803	21006021	17502552	13184028	1058	467038	23027928	62.71	63828	25924	91	233	0.01
A4_14	Hpunalikevirus	2018-11-17	WWI	Aqueous	875538	1777	1233	484	246	86	36	10969216	10690597	8829450	7172698	4753249	2960674	1482	181535	10866877	61.34	18406	6677	119	366	0.02
A4_15	Aeromonas caviae	2018-11-17	WWI	Aqueous	1299289	393	171	122	98	60	30	4870862	4794218	4677828	4511835	3865085	2807199	199	207256	4813333	61.21	67351	30480	23	51	0
A4_18	Pseudoxanthomonas_unclassified	2018-11-17	WWE	Aqueous	929890	57	31	28	26	22	19	4193808	4184414	4171888	4155643	4076346	3988623	31	781234	4184414	67.57	254379	148338	5	10	0
A4_2	Pseudomonas sp. HLS-6	2018-11-17	IIS	Aqueous	3428107	960	491	381	328	225	138	21199394	21042241	20784421	20398668	18705498	15483463	552	405655	21084717	62.24	98928	46876	66	145	0
A4_3	Pseudomonas sp. HLS-6	2018-11-17	IIS	Aqueous	5266859	9000	1567	575	445	243	101	24600230	21094500	19378026	18418251	15087198	10078035	4318	371709	22966909	61.36	41060	15406	133	350	0.02
A4_4	Pseudomonas sp. FGI182	2018-11-17	IIS	Aqueous	4745477	2327	1192	827	629	341	151	28374661	27996739	27067635	25616763	20754187	13874738	1374	381067	28127048	61.72	48614	24224	155	355	0.01
A4_5	Stenotrophomonas maltophilia	2018-11-17	IIS	Aqueous	2999234	1044	425	339	304	209	134	20891284	20638860	20449685	20182741	18669635	15986410	570	383447	20740484	61.82	107771	53143	60	126	0
A4_7	Pseudomonas sp. JY-Q	2018-11-17	IIS	Aqueous	3841791	2900	1148	565	396	203	123	24328372	23561852	22148109	20940961	17790185	14888481	1843	503606	24029962	59.23	72518	23466	75	213	0
A4_9	Pseudomonas putida	2018-11-17	C1	Aqueous	5185926	1024	335	287	258	197	124	23785241	23602238	23504211	23294377	22240020	19583581	406	1352079	23651738	62.82	137720	74336	39	94	0
A5_10	Citrobacter freundii	2019-01-22	C1	Aqueous	1325811	232	95	50	41	33	26	5577630	5535448	5433248	5370247	5256809	5008726	113	487738	5547939	51.43	323256	108658	7	16	0
A5_11	Citrobacter farmeri	2019-01-22	WWI	Aqueous	1240254	266	135	81	66	53	32	5317313	5272742	5159655	5055285	4847394	4099885	155	370171	5287406	53.03	112688	53548	16	30	0
A5_12	Aeromonas caviae	2019-01-22	WWI	Aqueous	1215619	769	340	212	155	74	23	5477236	5347949	5054591	4640320	3394572	1626537	405	163814	5393372	60.05	31957	15850	50	108	0
A5_13	Aeromonas caviae	2019-01-22	WWI	Aqueous	639017	828	332	214	137	66	14	4906001	4762108	4489391	3927623	2738386	940711	393	93132	4805259	60.83	27610	15109	54	112	0
A5_14	Aeromonas caviae	2019-01-22	WWI	Aqueous	1164030	1012	393	237	162	58	19	5439384	5257403	4897013	4345637	2622889	1354257	474	163617	5314174	60.39	24647	13061	60	131	0
A5_16	Pseudomonas putida	2019-01-22	DWWE	Aqueous	742976	61	39	34	32	29	23	5127959	5121747	5112958	5095438	5043026	4793920	41	665246	5122848	62.74	248074	143228	8	14	0
A5_18	Pseudomonas putida	2019-01-22	C2	Aqueous	613272	148	75	64	60	54	37	5040182	5017033	4996093	4963401	4861191	4192992	82	463581	5022337	62.56	96723	61600	13	30	0
A5_2	Aeromonas hydrophila	2019-01-22	Pr	Aqueous	511701	215	65	59	54	43	32	4730721	4698450	4685376	4646850	4432712	4024861	70	497259	4701986	61.5	126075	68935	12	24	0
A5_20	Pseudomonas putida	2019-01-22	IIS	Aqueous	2143655	116	53	40	39	37	28	5700788	5676732	5650811	5643592	5612936	5278682	62	467400	5683484	61.83	240172	137302	9	17	0
A5_5	Chromobacterium sp. ATCC 53434	2019-01-22	IIS	Aqueous	1121788	142	42	30	30	27	23	5263288	5226505	5204367	5204367	5133008	4979628	57	531927	5236754	64.33	278593	162771	7	13	0
A5_7	Pseudomonas sp. JY-Q	2019-01-22	IIS	Aqueous	1456930	448	158	103	90	72	58	11463765	11380081	11259523	11175285	10900525	10413606	192	469603	11402610	56.87	203786	119940	18	36	0
A6_1	Chromobacterium vaccinii	2019-03-25	Pr	Aqueous	829209	155	61	51	47	44	34	5117941	5079108	5054819	5023859	4985329	4638592	69	509152	5085528	62.07	144295	90270	11	22	0
A6_10	Pseudomonas putida	2019-03-25	C1	Aqueous	1446152	312	179	148	130	83	40	6120048	6076656	6015000	5873041	5012158	3472385	189	173108	6083388	62.34	58480	32349	33	68	0
A6_11	Aeromonas caviae	2019-03-25	WWI	Aqueous	652456	1277	363	235	163	64	20	5554253	5214013	4929379	4404786	2790094	1281639	536	94998	5322719	60.32	26456	13833	60	129	0
A6_13	Stenotrophomonas maltophilia	2019-03-25	WWE	Aqueous	912644	136	83	74	69	50	34	4587105	4566117	4543357	4504135	4162321	3626860	92	308887	4572268	66.55	90957	57528	15	31	0
A6_2	Acinetobacter oleivorans DR1	2019-03-25	Pr	Aqueous	2490755	206	11	10	9	9	7	3876707	3832416	3831239	3825681	3825681	3748471	18	2143488	3836863	38.83	2143488	401913	1	3	0
A6_5	Aeromonas hydrophila	2019-03-25	IIS	Aqueous	1825373	3044	409	210	172	99	52	10969850	9663470	9312652	9033366	7786116	6128431	1499	512854	10379439	61.41	67343	25380	37	99	0
A6_6	Pseudomonas putida	2019-03-25	IIS	Aqueous	2596291	258	56	46	42	37	28	5944589	5859827	5838385	5806389	5719321	5401843	83	456650	5877158	61.82	237683	148305	10	19	0
A6_7	Pseudomonas putida	2019-03-25	IIS	Aqueous	1862544	144	58	50	46	38	28	5892587	5859781	5842909	5811139	5677083	5313105	68	456577	5866586	61.82	202428	144454	11	20	0
A6_9	Aeromonas hydrophila	2019-03-25	C1	Aqueous	969613	158	35	32	32	28	24	4732488	4703283	4698499	4698499	4624616	4471305	40	713861	4706729	61.32	273020	124895	6	13	0
A7_1	Pseudomonas putida	2019-05-10	Pr	Aqueous	900232	262	136	114	99	71	39	5568313	5534874	5488714	5379563	4899736	3703673	145	192845	5540449	62.54	74650	43023	25	49	0
A7_11	Citrobacter freundii complex sp. CFNIH9	2019-05-10	WWI	Aqueous	588346	236	122	90	78	51	35	5398793	5364224	5289240	5194426	4756184	4212653	136	318930	5375873	51.7	117915	56327	15	32	0
A7_12	Citrobacter farmeri	2019-05-10	WWI	Aqueous	536302	634	384	294	243	142	73	11498706	11423743	11210513	10839356	9191972	6718650	416	287871	11447302	57.69	60047	31321	55	121	0
A7_13	Pseudomonas putida	2019-05-10	WWE	Aqueous	1569820	259	127	108	95	71	39	5572609	5538335	5496025	5402713	4989696	3828603	141	186465	5547005	62.54	78389	43033	24	47	0
A7_14	Pseudomonas putida	2019-05-10	WWE	Aqueous	474172	305	180	149	127	76	37	5757652	5722554	5643649	5494299	4635487	3292092	194	313813	5732104	62.29	60189	30433	30	64	0
A7_15	Pseudomonas sp. JY-Q	2019-05-10	WWE	Aqueous	622373	1132	709	471	325	139	53	11900236	11742465	11132125	10058898	7072556	4146020	810	155215	11815990	62.01	33340	15702	98	231	0.03
A7_16	Pseudomonas sp. JY-Q	2019-05-10	WWE	Aqueous	794728	311	115	95	84	55	41	6623133	6561676	6525278	6440180	5957716	5400584	144	484675	6580963	61.38	136341	66830	15	33	0
A7_17	Pseudomonas putida	2019-05-10	DWWE	Aqueous	480972	3808	980	127	110	75	42	8441374	6813564	5497662	5369297	4796002	3576200	2572	185450	7924431	62.57	40929	1848	51	310	0.04
A7_18	Pseudomonas sp. JY-Q	2019-05-10	DWWE	Aqueous	1229110	1957	205	94	86	68	40	7225525	6338460	6171438	6107636	5808273	4824094	922	336994	6804820	61.62	110998	41471	22	47	0
A7_19	Stenotrophomonas maltophilia	2019-05-10	C2	Aqueous	852449	125	92	78	68	45	27	4563993	4551456	4518812	4441059	4056181	3431072	97	384332	4555809	66.49	106066	52042	12	27	0
A7_2	Pseudomonas putida	2019-05-10	Pr	Aqueous	967135	225	115	99	90	60	36	5807951	5773206	5735991	5673129	5139887	4273124	128	434659	5783118	62.1	101304	48385	18	38	0
A7_20	Pseudomonas sp. JY-Q	2019-05-10	IIS	Aqueous	1735542	317	101	82	76	61	45	6439746	6375078	6337482	6288463	6014450	5389130	123	419660	6389744	61.5	115209	66632	17	35	0
A7_3	Aeromonas caviae	2019-05-10	IIS	Aqueous	1100050	709	243	168	131	63	28	4825027	4693983	4528469	4256218	3110958	1942122	297	156857	4731302	60.94	37522	19964	39	83	0
A7_4	Shewanella putrefaciens 200	2019-05-10	IIS	Aqueous	1160552	210	54	33	30	27	16	3379054	3318396	3274085	3253982	3198316	2786952	75	566292	3333092	45.06	156749	91540	6	13	0
A7_6	Pandoraea pnomenusa	2019-05-10	IIS	Aqueous	802214	120	55	49	44	40	32	5304550	5280985	5271394	5225124	5141656	4851218	61	622801	5284950	64.98	145140	114832	11	21	0
A7_7	Pseudomonas sp. HLS-6	2019-05-10	IIS	Aqueous	1020517	188	79	66	60	50	35	5171526	5135179	5113227	5070218	4922182	4359245	90	280726	5142750	59.68	131988	68389	14	27	0
A7_8	Pseudomonas sp. HLS-6	2019-05-10	IIS	Aqueous	1086877	99	34	26	25	23	20	5226306	5202253	5184969	5177215	5137056	5035120	39	874142	5205454	59.69	309940	172698	6	11	0
A7_9	Pseudomonas sp. HLS-6	2019-05-10	C1	Aqueous	1273081	652	484	325	229	132	56	10637822	10578369	10159675	9451224	7802669	5048530	518	207419	10603269	61.2	47609	24043	62	139	0
B2_1	Aeromonas hydrophila	2018-07-18	IIS	Biofilm	1150923	117	60	48	40	34	25	4858755	4835333	4800961	4745876	4611595	4268363	64	570669	4837676	61.04	201892	99454	8	17	0
B2_10	Aeromonas salmonicida	2018-07-18	IIS	Biofilm	918481	309	153	102	87	56	35	4987536	4935905	4830115	4717528	4195644	3487362	177	271793	4952011	58.5	85296	38464	20	41	0
B2_11	Aeromonas sp. ASNIH4	2018-07-18	IIS	Biofilm	1470925	242	142	106	89	66	41	5197509	5158269	5066384	4938152	4553044	3669390	157	180556	5170058	60.98	75679	41232	25	46	0
B2_12	Aeromonas salmonicida	2018-07-18	IIS	Biofilm	1033472	476	258	157	111	63	32	5114844	5025450	4784844	4458281	3665634	2521289	311	181625	5063300	58.11	49957	21886	33	69	0
B2_13	Aeromonas salmonicida	2018-07-18	IIS	Biofilm	2567664	596	252	155	116	63	30	5149707	5011971	4772028	4487865	3575538	2373133	302	181618	5047523	58.11	47428	22188	34	72	0
B2_14	Aeromonas veronii	2018-07-18	IIS	Biofilm	1427118	469	221	133	110	63	29	4991601	4893921	4703891	4537975	3712963	2456490	271	221462	4929751	58.21	49501	25427	30	63	0
B2_15	Aeromonas salmonicida	2018-07-18	IIS	Biofilm	1666394	508	284	174	123	68	29	5218976	5120630	4875185	4518087	3615209	2213978	343	114315	5166753	58.09	41004	20512	38	80	0
B2_17	Pseudomonas koreensis	2018-07-18	IIS	Biofilm	1650225	387	47	36	36	31	28	6414756	6269093	6241012	6241012	6143895	6029175	68	793950	6282271	60.17	260628	152078	7	15	0
B2_18	Aeromonas salmonicida	2018-07-18	IIS	Biofilm	2306028	359	123	89	77	57	39	4956822	4875528	4806875	4715837	4415471	3764224	147	204159	4891706	58.33	85892	52553	19	38	0
B2_2	Pseudomonas protegens	2018-07-18	IIS	Biofilm	1336961	119	79	70	64	48	39	6902532	6885012	6865401	6824538	6545990	6219681	83	857961	6888157	63.18	172839	112700	12	24	0
B2_6	Pseudomonas putida B6-2	2018-07-18	IIS	Biofilm	1275277	320	118	88	79	54	39	6325095	6238585	6182600	6113555	5697389	5177327	144	611888	6255709	61.55	135166	63605	15	31	0
B2_9	Aeromonas salmonicida	2018-07-18	IIS	Biofilm	1780089	452	253	150	109	61	34	5117829	5036565	4778516	4486031	3698512	2711378	305	181626	5073280	58.1	52736	22394	31	66	0
B4_2	Aeromonas hydrophila	2018-11-17	IIS	Biofilm	738648	207	57	50	49	43	31	4950057	4899841	4884381	4876703	4757929	4291737	69	345430	4907022	61.19	138189	104693	13	23	0
B4_3	Enterobacter sp. Crenshaw	2018-11-17	IIS	Biofilm	1270455	83	46	36	32	27	24	4668601	4656302	4634485	4604400	4532302	4434715	48	488236	4657775	55.92	220505	127998	7	14	0
B4_5	Comamonas kerstersii	2018-11-17	C1	Biofilm	725111	370	108	80	71	51	32	4849797	4744900	4682842	4616890	4272931	3609242	130	375595	4758658	64.74	87362	55811	16	32	0
B4_6	Pseudomonas sp. HLS-6	2018-11-17	C1	Biofilm	907421	215	78	63	54	43	32	5239045	5192580	5160673	5092523	4896036	4475889	88	318770	5199332	59.65	154795	81068	12	23	0
B4_7	Raoultella planticola	2018-11-17	IIS	Biofilm	630059	195	59	47	46	37	30	5594271	5551553	5523509	5515665	5357701	5113150	69	597269	5559252	55.47	177107	115703	9	17	0
B4_9	Klebsiella oxytoca	2018-11-17	IIS	Biofilm	849564	326	118	76	65	53	38	6873449	6809482	6704869	6621025	6432915	5872619	143	492311	6827524	55.09	165883	84316	13	27	0
B5_1	Chromobacterium sp. ATCC 53434	2019-01-22	IIS	Biofilm	1103057	121	46	36	33	27	21	5254961	5227148	5208429	5186762	5072458	4853192	60	552962	5236546	64.33	345779	177466	6	11	0
B5_5	Pseudomonas putida HB3267	2019-01-22	C1	Biofilm	1756022	147	67	55	52	41	27	5703355	5681105	5653733	5630462	5446571	4978546	71	507027	5683865	62.62	200716	113865	9	19	0.02
B5_6	Pseudomonas sp. JY-Q	2019-01-22	C1	Biofilm	1723566	215	86	71	62	49	34	6168483	6131221	6099807	6038806	5807645	5232942	99	354502	6139885	61.64	145609	89035	13	26	0
B6_23	Pseudomonas_putida	2019-03-25	IIS	Biofilm	1779578	258	97	80	78	59	37	6094911	6049066	6009744	5997000	5664649	4879592	105	392528	6054510	61.08	116759	76773	16	32	0
B6_24	Aeromonas hydrophila	2019-03-25	IIS	Biofilm	2837809	3703	512	198	161	92	48	11485471	9844679	9348850	9074192	7920328	6357071	1971	672627	10827451	61.55	71970	22517	32	101	0
B6_25	Aeromonas caviae	2019-03-25	C1	Biofilm	1211084	266	122	90	75	50	33	4604465	4554709	4480286	4359065	3914897	3277120	148	272693	4572804	61.38	82536	45926	17	37	0
B6_27	Pseudomonas alkylphenolica	2019-03-25	Pr	Sediment	762355	104	46	42	42	39	31	5918540	5899071	5891680	5891680	5833833	5533403	49	622680	5901130	62.78	203225	130306	9	19	0
B6_28	Chromobacterium vaccinii	2019-03-25	Pr	Sediment	801600	82	42	37	33	30	23	4791285	4776615	4767165	4738146	4685965	4432561	45	508891	4779072	64.62	295713	111218	6	14	0
B6_29	Aeromonas hydrophila 4AK4	2019-03-25	IIS	Sediment	730183	432	197	147	124	66	24	4575248	4505258	4375572	4201998	3241533	1709943	230	159807	4527914	62.35	40844	22342	37	73	0
B6_30	Aeromonas caviae	2019-03-25	IIS	Sediment	1415069	381	178	140	115	61	31	4825992	4767325	4684124	4499962	3589045	2487925	194	233776	4777781	61.3	52944	25422	30	61	0
B7_21	Pseudomonas putida H8234	2019-05-10	IIS	Biofilm	607702	212	96	84	78	62	42	6007084	5971694	5943758	5895794	5633097	4887357	110	255316	5981074	62.11	115271	64416	19	36	0
B7_22	Pseudomonas sp. HLS-6	2019-05-10	IIS	Biofilm	361829	221	111	81	72	56	34	5174274	5142660	5071002	5003934	4734926	3864472	125	424611	5152670	59.63	104393	49872	16	35	0.02
B7_23	Pseudomonas sp. ATCC 13867	2019-05-10	IIS	Biofilm	502182	71	52	47	45	41	32	6572913	6566387	6557261	6538937	6488830	6148442	54	595911	6567917	64.91	231998	137739	10	19	0
B7_26	Aeromonas media WS	2019-05-10	C1	Biofilm	528798	270	196	152	124	70	25	4739395	4715022	4598194	4396179	3485128	1854405	208	163939	4722904	62.08	40400	24195	37	73	0
S2_1	Pseudomonas putida	2018-07-18	IIS	Sediment	1326262	232	129	105	96	70	47	6025658	5982204	5920753	5852126	5386418	4593688	140	192723	5990536	64.03	89002	50872	24	46	0
S2_15	Aeromonas rivipollensis	2018-07-18	C1	Sediment	1311119	356	204	128	102	64	31	5186647	5126994	4946868	4762191	4080536	2853545	236	224055	5148637	60.61	58055	29929	26	57	0
S2_2	Aeromonas salmonicida	2018-07-18	IIS	Sediment	3606635	612	247	156	119	75	30	5173264	5030780	4825087	4553900	3803980	2146366	296	163582	5066000	58.14	45636	25108	39	75	0.02
S2_3	Pseudomonas sp. HLS-6	2018-07-18	C1	Sediment	1437751	105	38	31	30	29	26	5092053	5067250	5051740	5045861	5029847	4914390	46	492839	5072733	59.67	224294	134964	9	16	0
S2_4	Aeromonas hydrophila	2018-07-18	C1	Sediment	1165536	121	40	36	36	32	25	4798125	4767314	4759527	4759527	4685176	4419258	47	555081	4771845	61.59	193571	130082	9	16	0
S2_5	Pseudomonas fluorescens	2018-07-18	C1	Sediment	3020870	518	49	37	34	31	26	6212976	5993827	5971907	5950726	5900732	5690161	144	476732	6054889	60.24	306677	169696	8	15	0
S2_6	Pseudomonas sp. JY-Q	2018-07-18	C2	Sediment	1411167	303	178	136	117	81	48	7064476	7014781	6925674	6790880	6231909	4943890	197	251509	7028656	61.03	83680	45620	27	55	0
S4_10	Pseudomonas sp. HLS-6	2018-11-17	IIS	Sediment	1491277	158	91	66	56	47	38	5228916	5205873	5156325	5079768	4940653	4583782	103	278310	5214027	59.86	139870	64793	14	27	0
S4_12	Pseudomonas sp. HLS-6	2018-11-17	C1	Sediment	705882	173	93	73	68	49	36	5342901	5315490	5276941	5242380	4912448	4464301	103	283156	5322581	59.54	123783	68087	16	29	0
S4_14	Pseudomonas putida	2018-11-17	DWWE	Sediment	648769	238	127	115	101	59	37	5641186	5596932	5563215	5464559	4778942	4022650	138	319407	5604260	64.1	95818	38041	20	42	0
S4_15	Pseudomonas sp. JY-Q	2018-11-17	DWWE	Sediment	1402252	207	53	48	46	38	32	6007197	5955647	5943379	5931874	5812453	5603711	71	376403	5967943	61.85	190220	125458	12	21	0
S4_16	Chryseobacterium indologenes	2018-11-17	C2	Sediment	3611176	558	13	11	11	10	9	5717578	5487279	5481165	5481165	5461610	5428487	64	1356366	5516816	36.3	936914	669409	3	4	0
S4_19	Aeromonas veronii	2018-11-17	IIS	Sediment	1122586	425	123	86	75	59	34	4790362	4682066	4610434	4535628	4288229	3355621	164	206612	4710467	58.46	84470	45979	19	38	0
S4_2	Pseudomonas stutzeri DSM 10701	2018-11-17	Pr	Sediment	1074029	118	34	27	26	24	24	4313925	4282267	4266230	4258757	4223300	4223300	41	614883	4286835	63.19	221612	139789	7	13	0
S4_20	Citrobacter freundii	2018-11-17	IIS	Sediment	1416477	171	48	33	26	23	19	5061768	5023533	4985505	4941400	4904591	4788362	61	723278	5032619	51.91	362943	174818	5	10	0
S4_3	Aeromonas caviae	2018-11-17	IIS	Sediment	572265	526	263	191	151	66	17	4843232	4762537	4595383	4299347	2900720	1156898	296	121392	4786263	60.99	31491	17224	48	99	0
S4_8	Pseudomonas sp. PONIH3	2018-11-17	IIS	Sediment	1281993	275	81	66	59	50	38	6371748	6308744	6281918	6229366	6071709	5634506	97	395799	6319051	63.42	170088	96493	13	25	0
S4_9	Pseudomonas sp. ATCC 13867	2018-11-17	IIS	Sediment	1008278	124	46	33	31	25	23	6632552	6601350	6573493	6562210	6461750	6376782	59	1080093	6610613	64.68	463402	212227	5	10	0
S5_1	Chromobacterium vaccinii	2019-01-22	Pr	Sediment	609695	132	70	57	48	37	30	5018176	4994824	4963900	4891690	4732751	4483468	84	405617	5004859	62.2	165172	97627	11	20	0
S5_11	Aeromonas hydrophila	2019-01-22	DWWE	Sediment	1551204	147	40	35	35	31	28	4811890	4782590	4774145	4774145	4695241	4591087	46	607174	4786824	61.35	163993	128436	8	17	0
S5_14	Chromobacterium vaccinii	2019-01-22	C2	Sediment	923810	101	44	37	34	27	21	5110996	5092473	5077214	5053348	4929004	4691199	48	1245471	5095090	64.47	279788	119523	5	10	0
S5_16	Aeromonas veronii	2019-01-22	IIS	Sediment	2486997	176	74	56	48	35	29	4713010	4677203	4647956	4582074	4363477	4120435	85	281890	4684827	58.6	150868	99155	11	20	0
S5_17	Pseudomonas sp. ATCC 13867	2019-01-22	IIS	Sediment	1115465	108	69	49	46	39	32	6824682	6810052	6764343	6738838	6609014	6348834	77	599774	6815109	65.64	292540	113106	9	17	0
S5_2	Pseudomonas putida W619	2019-01-22	Pr	Sediment	832925	74	38	33	32	25	23	5627616	5615211	5602588	5596923	5488145	5422356	43	759305	5618875	62.01	275598	189680	7	13	0
S5_4	Aeromonas caviae	2019-01-22	IIS	Sediment	1126194	391	170	129	107	66	25	4540688	4474076	4374227	4217174	3541970	2079880	197	185494	4494328	62.31	47092	28616	29	60	0
S5_8	Acinetobacter oleivorans DR1	2019-01-22	IIS	Sediment	1357856	256	17	15	14	13	12	4123102	4062951	4055100	4049565	4038037	4008206	21	938140	4065461	38.56	462591	399647	4	6	0
S5_9	Aeromonas hydrophila	2019-01-22	C1	Sediment	398129	208	93	80	75	57	35	4736250	4712422	4685350	4649476	4351913	3535720	95	241430	4713738	61.41	82978	56510	18	35	0
S7_29	Pseudomonas sp. HLS-6	2019-05-10	IIS	Sediment	1645447	101	60	50	47	41	33	4980554	4964919	4943527	4923953	4817823	4509794	67	313558	4969657	59.57	139117	93565	13	23	0
S7_30	Aeromonas media WS	2019-05-10	IIS	Sediment	536778	876	325	215	146	53	13	4794502	4632446	4378650	3879857	2316446	910942	398	128032	4684998	61.91	24788	13933	55	116	0
S7_31	Pseudomonas sp. ATCC 13867	2019-05-10	IIS	Sediment	725749	117	83	68	62	51	38	6067974	6056422	6024340	5974419	5791635	5290382	85	383447	6057794	63.79	134054	94062	14	28	0
S7_34	Pseudomonas sp. HLS-6	2019-05-10	IIS	Sediment	350506	126	40	34	34	29	25	5020813	4994975	4984408	4984408	4884802	4728916	51	644105	5002631	59.84	288071	111395	7	13	0
S7_36	Aeromonas hydrophila	2019-05-10	C1	Sediment	746125	244	54	48	45	39	31	4794927	4757643	4747956	4726474	4591608	4262253	58	339790	4759935	61.61	142651	111011	12	21	0
