# Supplementary material for: Spatiotemporal Investigation of Antibiotic Resistance in the Urban Water Cycle Influenced by Environmental and Anthropogenic Activity
Source: Microbiol Spectr. 2022 Aug 29;10(5):e02473-22. doi: 10.1128/spectrum.02473-22 (PMC9603458; doi:10.1128/spectrum.02473-22)
Supplement: Supplemental file 3 — Table S3. Download spectrum.02473-22-s0003.xlsx, XLSX file, 0.8 MB [file spectrum.02473-22-s0003.xlsx]

## Sheet: Metagenomic samples taxa - No f
Table S3: Operational Taxonomic Units (OTUs) tables from the metagenomic taxonomic profiling. Operational Taxonomic Units (OTUs) tables before and after the filtering of low abundance species from the metagenomic taxonomic profiling.
Species	A2_6	A2_8	A3_2	A3_3	A3_6	A4_1	A4_2	A4_3	A4_6	A4_8	A5_2	A5_3	A5_6	A5_8
0-14-0-80-60-11 sp002779455	0	1966	205	0	0	0	0	0	0	449	0	0	0	802
0-14-3-00-62-12 sp002785585	0	200	0	0	0	0	0	0	0	0	0	0	0	0
01-FULL-45-15b sp001822655	0	152	0	0	0	0	0	0	0	0	0	0	0	0
01-FULL-45-34b sp001822675	0	190	168	0	0	0	0	0	0	0	0	0	0	0
1-14-0-10-36-32 sp002778465	0	176	0	0	0	0	0	0	0	0	0	0	0	0
1-14-0-10-42-12 sp002787695	0	253	219	0	0	0	0	0	0	0	0	0	0	0
1-14-0-10-45-20 sp002773335	0	196	193	0	0	0	0	0	0	0	0	0	0	0
1-14-0-10-47-16 sp002773395	0	426	537	160	0	0	0	0	0	0	0	0	0	0
1-14-2-50-31-20 sp002786785	0	0	160	0	0	0	0	0	0	0	0	0	0	0
1162T-S-0a-05 sp000964245	0	0	0	0	0	0	0	0	0	150	0	0	0	0
12-FULL-43-12b sp001823875	0	194	156	0	0	0	0	0	0	0	0	0	0	0
12-FULL-67-14b sp001768615	0	866	548	0	259	0	0	0	192	304	0	0	0	647
12-FULL-67-14b sp002737365	0	489	429	0	0	0	0	0	0	170	0	0	0	338
13-1-40CM-70-15 sp003223415	0	234	0	0	0	0	0	0	0	0	0	0	0	0
13-2-20CM-66-19 sp001914695	0	432	158	0	0	0	0	0	0	0	0	0	0	178
13-2-20CM-66-19 sp003136935	0	355	0	0	0	0	0	0	0	0	0	0	0	181
13-2-20CM-66-19 sp003156695	0	219	0	0	0	0	0	0	0	0	0	0	0	0
13-2-20CM-68-14 sp001914705	0	214	0	0	0	0	0	0	0	0	0	0	0	0
1NLA3E sp000242895	0	0	0	0	0	0	0	321	0	0	0	0	0	0
2-01-FULL-33-17 sp001786995	0	358	246	0	0	0	204	0	0	0	0	0	0	0
2-01-FULL-41-12 sp001805765	0	177	0	0	0	0	0	0	0	0	0	0	0	0
2-01-FULL-45-10 sp001804065	0	263	0	0	0	0	0	0	0	0	0	0	0	0
2-01-FULL-51-10 sp001823505	0	181	0	0	0	0	0	0	0	0	0	0	0	0
2-01-FULL-51-10 sp001823605	0	254	177	0	0	0	0	0	0	0	0	0	0	0
2-01-FULL-63-20 sp001791045	0	589	0	0	0	0	0	0	0	0	0	0	0	0
2-02-FULL-43-11 sp001820955	0	158	179	0	0	0	0	0	0	0	0	0	0	0
2-02-FULL-44-35 sp001822695	0	194	0	0	0	0	0	0	0	0	0	0	0	0
2-02-FULL-46-13 sp001820875	0	206	186	0	0	0	0	0	0	0	0	0	0	0
2-02-FULL-46-13 sp001821015	0	151	0	0	0	0	0	0	0	0	0	0	0	0
2-02-FULL-48-11 sp001805615	0	198	160	0	0	0	0	0	0	0	0	0	0	0
2-02-FULL-50-19 sp001805885	0	237	0	0	0	0	0	0	0	0	0	0	0	0
2-02-FULL-50-19 sp003141835	0	234	0	0	0	0	0	0	0	0	0	0	0	0
2-02-FULL-61-13 sp001801865	0	226	0	0	0	0	0	0	0	0	0	0	0	0
2-02-FULL-62-14 sp001805245	0	202	0	0	0	0	0	0	0	0	0	0	0	0
2-02-FULL-62-17 sp001770355	0	354	166	0	0	0	0	0	0	0	0	0	0	0
2-02-FULL-63-19 sp001770415	0	416	186	0	0	0	0	0	0	0	0	0	0	172
2-02-FULL-63-19 sp001770425	0	471	197	0	0	0	0	0	177	0	0	0	0	240
2-02-FULL-65-29 sp001767435	0	441	239	0	0	162	0	0	0	0	0	0	0	244
2-02-FULL-66-14 sp001770475	0	274	0	0	0	0	0	0	0	0	0	0	0	162
2-02-FULL-66-14 sp001771975	0	521	246	0	0	0	0	0	185	201	0	0	0	307
2-02-FULL-66-14 sp002451175	0	475	181	0	0	0	0	0	0	178	0	0	0	264
2-02-FULL-66-22 sp001771285	0	276	0	0	0	178	0	0	0	0	0	0	0	0
2-02-FULL-67-57 sp001766965	0	160	0	0	0	0	0	0	0	0	0	0	0	0
2-12-FULL-35-15 sp001769385	0	296	351	0	0	0	0	0	0	0	0	0	0	0
2-12-FULL-44-17 sp001804285	0	160	0	0	0	0	0	0	0	0	0	311	0	0
2-12-FULL-53-21 sp001775255	0	291	0	0	0	0	0	0	0	0	0	0	0	0
2-12-FULL-62-27 sp001784175	0	156	0	0	0	0	0	0	0	0	0	0	0	0
2-12-FULL-62-58 sp001771985	0	477	185	0	0	0	0	0	0	0	0	0	0	222
2-12-FULL-62-58 sp001772005	0	530	221	0	0	0	0	0	159	194	0	0	0	174
2-12-FULL-64-23 sp001770575	0	540	212	0	0	0	0	0	0	0	0	0	0	216
2-12-FULL-65-11 sp001767495	0	291	183	0	0	0	0	0	0	0	0	0	0	164
2-12-FULL-66-21 sp001767455	0	530	280	0	0	0	0	0	0	178	0	0	0	318
2-12-FULL-67-15 sp001830475	0	166	0	0	0	0	0	0	159	0	0	0	0	0
2-12-FULL-68-19 sp001767195	0	427	256	0	0	0	0	0	0	0	0	0	0	203
2-12-FULL-68-19 sp001767525	0	470	270	0	0	0	0	0	0	0	0	0	0	212
2-12-FULL-68-20 sp001770655	0	563	286	0	0	0	0	0	178	254	0	0	0	330
2-12-FULL-69-37 sp001790955	0	185	0	0	0	0	0	0	0	0	0	0	0	0
2011-GWC2-44-17 sp001029695	0	0	309	0	0	0	0	0	0	0	0	0	0	0
2011-GWC2-44-17 sp001790515	0	0	154	0	0	0	0	0	0	0	0	0	0	0
2013-60CM-65-52 sp002215645	0	245	0	0	0	0	0	0	0	0	0	0	0	0
20CM-2-65-7 sp003221035	0	211	0	0	0	0	0	0	0	0	0	0	0	0
20CM-2-70-11 sp001914535	0	272	0	0	0	0	0	0	0	0	0	0	0	0
20CM-2-70-11 sp003220315	0	203	0	0	0	0	0	0	0	0	0	0	0	0
20CM-2-70-11 sp003220675	0	189	0	0	0	0	0	0	0	0	0	0	0	0
20CM-2-70-11 sp003221695	0	185	0	0	0	0	0	0	0	0	0	0	0	0
20CM-4-69-16 sp001919865	0	208	0	0	0	0	0	0	0	0	0	0	0	0
20CM-4-69-16 sp003220795	0	194	0	0	0	0	0	0	0	0	0	0	0	0
20CM-4-69-16 sp003220935	0	224	0	0	0	0	0	0	0	0	0	0	0	0
20CM-4-69-16 sp003222135	0	167	0	0	0	0	0	0	0	0	0	0	0	0
21-14-all-37-9 sp002772495	0	0	163	0	0	0	0	0	0	0	0	0	0	0
21-14-all-39-27 sp002786715	0	0	162	0	0	0	0	0	0	0	0	0	0	0
21-64-14 sp002255365	0	154	0	0	0	0	0	0	0	0	0	0	0	0
28-57-27 sp002281735	0	153	0	0	0	0	0	0	0	0	0	0	0	0
28-YEA-48 sp001898965	0	381	152	0	0	0	0	0	0	0	0	0	0	0
28-YEA-48 sp900104955	0	288	161	0	0	0	0	0	0	0	0	0	0	0
3-1-20CM-4-69-9 sp001920085	0	247	0	0	0	0	0	0	0	0	0	0	0	0
32-67-11 sp000696225	0	326	357	0	0	0	0	0	201	0	0	0	0	0
32-67-11 sp000828895	0	321	253	0	0	0	0	0	207	153	0	0	0	0
32-67-11 sp000828915	188	797	458	213	304	0	206	0	467	219	0	0	252	152
33-17 sp001897445	0	0	0	0	0	0	0	0	280	0	0	0	0	0
39-52-133 sp002278935	0	526	287	0	0	0	0	0	0	0	0	0	0	0
40-19 sp001898075	0	559	0	0	0	0	360	0	0	0	0	0	0	0
40CM-2-70-7 sp003222205	0	405	228	0	0	0	0	0	170	0	0	0	0	196
40CM-4-65-8 sp001917905	0	595	329	0	0	180	0	0	157	152	0	0	0	302
40CM-4-68-19 sp001918155	0	299	154	0	0	0	0	0	0	0	0	0	0	0
40CM-4-69-5 sp001917535	0	291	167	0	0	0	0	0	0	0	0	0	0	0
40CM-68-15 sp001917585	0	237	0	0	0	0	0	0	0	0	0	0	0	0
40CM-68-15 sp003220615	0	480	255	0	0	0	0	0	0	0	0	0	0	232
41T-STBD-0c-01a sp002009425	0	213	156	0	0	0	0	0	0	0	0	0	0	0
43-108 sp001915545	0	0	0	0	0	0	0	0	0	0	0	0	152	0
46-32 sp001898405	0	182	0	0	0	0	0	0	0	0	0	0	0	0
46-32 sp001898485	0	178	0	0	0	0	0	0	188	0	0	0	0	156
46-32 sp003243445	0	163	0	0	0	0	0	0	0	0	0	0	0	0
46-80 sp003513005	0	0	0	0	0	0	228	0	0	0	0	0	0	0
51-20 sp001917175	1540	0	0	0	2630	0	0	0	1379	0	0	0	2645	0
54-19 sp001898225	0	161	0	0	0	0	0	0	0	0	0	0	0	0
62-47 sp001899255	0	271	0	0	0	0	0	0	170	0	0	0	0	0
63-22 sp001898995	0	159	0	0	0	0	0	0	0	0	0	0	0	0
63-22 sp900465915	0	370	205	0	0	0	0	0	191	0	0	0	0	171
65-79 sp001896885	0	355	187	0	0	0	0	0	0	0	0	0	0	0
65-9 sp001899525	0	327	0	0	0	0	0	0	254	0	0	0	0	0
66-26 sp001897745	471	2969	923	609	721	0	306	170	1160	716	517	721	619	400
66-474 sp001899805	0	256	152	0	0	0	0	0	0	0	0	0	0	0
67-14 sp001897355	0	1090	312	0	243	0	0	0	179	294	0	0	0	257
69-11 sp001898425	0	704	224	0	163	0	0	0	225	172	0	0	0	266
70-18 sp001899585	0	609	257	0	173	0	0	0	229	189	0	0	0	278
73-13 sp001898855	0	403	210	0	0	0	0	0	0	0	0	0	0	0
A52C2 sp900110915	0	305	239	0	0	0	0	0	0	0	0	0	0	0
AA29 sp003222295	0	461	258	0	269	0	0	0	211	0	0	0	0	203
AA32 sp003222275	0	618	224	0	250	0	0	0	205	240	0	0	0	305
AA32 sp003223555	0	517	236	0	270	0	0	0	246	167	0	168	0	267
AAA044-D11 sp000485495	0	617	211	0	0	342	0	0	0	0	0	0	0	0
AAA044-D11 sp002340925	0	635	284	0	0	211	0	0	0	0	0	0	0	0
AAA044-D11 sp002367715	0	225	0	0	0	0	0	0	0	0	0	0	0	0
Aalborg-AAW-1 sp001007975	0	0	0	0	0	0	0	0	244	0	0	0	0	0
AAP99 sp001295775	0	431	358	0	0	0	0	0	247	200	0	0	0	178
Absiella innocuum	316	0	188	0	275	0	0	0	288	0	167	204	517	0
Absiella sp000163515	156	0	0	0	0	0	0	0	0	0	0	0	182	0
Accumulibacter aalborgensis	0	1068	378	198	725	0	189	0	897	304	171	284	242	201
Accumulibacter phosphatis_A	0	632	216	0	152	0	0	0	279	0	0	0	0	0
Accumulibacter phosphatis_B	0	1369	337	172	566	0	0	0	721	280	152	194	193	355
Accumulibacter phosphatis_C	157	1763	483	216	6958	0	0	0	6004	379	216	244	829	369
Accumulibacter phosphatis_E	0	836	340	0	2985	0	161	0	2756	204	156	0	442	177
Accumulibacter sp000584975	0	991	331	180	1524	0	0	0	1892	289	160	220	381	163
Accumulibacter sp000585015	0	1228	314	150	335	0	0	0	529	237	0	167	168	293
Accumulibacter sp000585055	0	1141	397	200	742	0	160	0	692	229	182	192	361	207
Accumulibacter sp000585075	0	707	253	187	306	0	0	0	457	185	0	193	169	0
Acetatifactor sp003447295	269	0	0	0	186	0	0	0	0	0	0	0	215	0
Acetatifactor sp900066365	2663	0	214	177	2031	0	0	0	1540	0	397	171	2106	0
Acetatifactor sp900066565	2051	186	0	0	1774	0	0	0	1025	0	235	0	2202	0
Acetivibrio cellulolyticus	0	0	153	0	0	0	0	0	0	0	0	0	0	0
Acetivibrio clariflavum	0	0	161	0	0	0	0	233	0	0	0	0	0	0
Acetoanaerobium noterae	774	0	232	0	1070	0	0	0	1413	0	400	0	2224	0
Acetoanaerobium sticklandii	192	0	0	0	261	0	0	0	364	0	0	0	484	0
Acetobacter fabarum	175	0	0	0	265	0	0	0	0	0	256	0	0	0
Acetobacter persici	0	0	0	0	457	0	0	0	0	0	0	0	0	0
Acetobacter syzygii	0	0	0	0	194	0	0	0	0	0	0	0	0	0
Acetobacterium dehalogenans	0	0	190	157	150	0	0	366	0	0	0	0	0	0
Acetobacterium sp002841405	0	0	0	0	0	0	0	155	0	0	0	0	0	0
Acetobacterium wieringae	0	249	194	0	197	0	0	209	183	0	218	0	151	0
Achromobacter arsenitoxydans	0	358	179	0	0	0	0	0	0	0	0	0	0	0
Achromobacter bronchiseptica	0	232	159	0	193	0	0	0	268	0	0	0	374	0
Achromobacter denitrificans	0	500	281	0	155	0	0	0	201	186	0	0	0	193
Achromobacter dolens	0	184	0	0	0	0	0	0	0	0	0	0	0	0
Achromobacter insolitus	0	477	270	0	0	224	0	0	197	277	0	0	0	0
Achromobacter insuavis	0	379	256	0	0	0	0	0	0	0	0	0	0	0
Achromobacter marplatensis	0	444	266	0	156	0	0	0	170	0	0	0	0	150
Achromobacter mucicolens	0	812	401	213	179	0	0	0	301	202	184	200	0	495
Achromobacter piechaudii	0	463	324	0	0	0	0	0	187	0	0	165	0	0
Achromobacter pulmonis	0	465	295	0	217	0	0	0	426	204	302	0	317	178
Achromobacter ruhlandii	0	410	341	157	158	0	0	0	244	0	0	0	0	0
Achromobacter sp000633435	0	381	237	0	0	0	0	0	225	0	0	0	0	0
Achromobacter sp000757485	0	292	197	0	0	0	0	0	0	0	0	0	0	0
Achromobacter sp001270295	0	293	163	0	0	0	0	0	0	0	0	0	0	0
Achromobacter sp001298955	0	247	154	0	0	0	0	0	0	0	0	0	0	152
Achromobacter sp001299355	0	204	0	0	0	0	0	0	0	0	0	0	0	0
Achromobacter sp001299435	0	308	185	0	0	0	0	0	169	0	0	0	0	0
Achromobacter sp001428845	0	275	193	0	0	0	0	0	0	0	0	0	0	0
Achromobacter sp002331005	0	375	301	0	0	0	0	0	186	0	0	0	0	186
Achromobacter sp002902905	0	407	273	0	151	0	0	0	204	160	0	0	0	0
Achromobacter sp002975275	0	333	230	0	0	0	0	0	0	0	0	0	0	0
Achromobacter sp900156745	0	477	244	0	0	0	0	0	189	158	0	0	0	194
Achromobacter spanius	0	281	199	0	0	0	0	0	0	0	0	0	0	0
Achromobacter spanius_B	0	457	304	0	0	0	0	0	155	0	0	0	0	182
Achromobacter spanius_C	0	304	165	0	0	0	0	0	0	0	0	0	0	0
Achromobacter spanius_D	0	343	206	0	0	0	0	0	158	0	0	0	0	171
Achromobacter xylosoxidans	235	1149	805	326	417	185	255	0	714	367	272	303	321	348
Achromobacter xylosoxidans_B	0	225	162	0	0	0	0	0	0	0	0	0	0	0
Achromobacter xylosoxidans_C	0	331	241	0	188	0	0	0	223	0	0	0	0	0
Acidaminococcus fermentans	0	0	0	0	169	0	0	0	157	0	0	0	513	0
Acidaminococcus intestini	0	0	0	0	278	0	0	0	287	0	0	0	486	0
Acidicaldus organivorans	0	210	0	0	0	0	0	0	0	0	0	0	0	0
Acidihalobacter prosperus	0	195	0	0	0	0	0	0	0	0	0	0	0	0
Acidihalobacter prosperus_A	0	172	0	0	0	0	0	0	0	0	0	0	0	0
Acidihalobacter_A ferrooxidans	0	247	0	0	0	0	0	0	0	0	0	0	0	0
Acidiphilium angustum	0	302	159	0	0	0	0	0	0	0	0	0	0	0
Acidiphilium multivorum	0	396	176	0	0	0	0	0	204	0	0	0	0	0
Acidiphilium sp002255515	0	154	0	0	0	0	0	0	0	0	0	0	0	0
Acidipropionibacterium acidipropionici	0	384	169	0	228	0	0	0	450	0	0	0	187	0
Acidipropionibacterium jensenii	161	238	0	0	182	0	0	0	359	0	0	0	0	0
Acidipropionibacterium thoenii	0	159	0	0	180	0	0	0	337	0	0	0	0	0
Acidisphaera rubrifaciens	0	355	160	0	0	0	0	0	163	0	0	0	0	186
Acidithiobacillus caldus	0	181	0	0	183	0	0	0	174	0	0	0	335	0
Acidithiobacillus ferrivorans	0	185	168	0	0	0	0	0	0	0	0	0	0	0
Acidithiobacillus thiooxidans	0	192	0	0	0	0	0	0	0	0	0	0	0	0
Acidocella facilis	0	230	0	0	0	0	0	0	0	0	0	0	0	0
Acidocella sp003137135	0	259	0	0	0	0	0	0	0	0	0	0	0	0
Acidocella sp003164135	0	247	0	0	0	0	0	0	0	0	0	0	0	0
Acidovorax_A anthurii	171	688	431	172	200	0	0	0	458	214	0	0	173	180
Acidovorax_A avenae	173	887	576	224	278	0	153	0	699	432	160	187	293	273
Acidovorax_A cattleyae	0	358	232	0	0	0	0	0	253	0	0	0	0	0
Acidovorax_A citrulli	0	366	254	0	0	0	0	0	294	0	0	0	0	0
Acidovorax_A konjaci	0	649	377	0	178	0	0	0	326	192	0	0	162	202
Acidovorax_A oryzae	0	265	163	0	0	0	0	0	0	0	0	0	0	0
Acidovorax_A sp001424265	201	955	538	168	288	0	0	0	504	254	151	0	183	268
Acidovorax_A sp002397315	0	554	388	165	189	0	0	0	402	194	0	0	0	0
Acidovorax_A valerianellae	0	2159	528	0	240	0	0	0	459	277	0	0	162	203
Acidovorax_A wautersii	175	797	472	0	268	0	0	0	445	283	0	0	193	249
Acidovorax_B carolinensis	692	1267	1625	628	881	0	318	0	1272	394	362	303	576	203
Acidovorax_B defluvii	12646	2156	9998	7300	16101	0	638	700	12444	1151	893	584	3785	239
Acidovorax_B delafieldii_A	409	932	920	461	476	0	174	0	1244	386	200	231	344	159
Acidovorax_B delafieldii_B	173	429	398	0	194	0	0	0	273	158	0	0	0	0
Acidovorax_B soli	1160	1544	1127	589	1466	0	221	167	1668	524	296	263	1077	214
Acidovorax_B sp002176815	399	938	2033	943	553	0	275	0	2787	192	226	284	377	0
Acidovorax_C caeni	2638	829	696	345	2418	0	352	280	8611	3090	2723	2916	10217	302
Acidovorax_C sp001725235	837	906	538	173	1098	0	172	0	2140	1630	578	719	1959	311
Acidovorax_D delafieldii_A	1244	1936	572	256	1123	0	343	0	1967	420	258	383	1199	207
Acidovorax_D kalamii	389	1659	603	235	421	0	161	0	1290	851	178	151	323	226
Acidovorax_D radicis	461	2905	807	258	540	0	223	0	1014	683	201	194	409	350
Acidovorax_D sp000238595	801	1379	845	351	834	0	189	0	1517	417	243	216	685	214
Acidovorax_D sp000302535	7935	5641	2208	927	7722	190	606	377	31080	2616	1486	1455	6674	1582
Acidovorax_D sp001411535	2010	18687	2911	1295	1941	198	505	179	4521	3019	649	569	1688	1191
Acidovorax_D sp001422735	241	2138	547	202	258	0	0	0	657	398	0	0	208	423
Acidovorax_D sp001424425	222	2383	420	0	266	0	0	0	510	315	0	0	172	221
Acidovorax_D sp001464865	278	1041	429	162	312	0	182	0	657	240	0	0	247	178
Acidovorax_D sp001633105	793	2554	724	263	825	0	178	0	2187	1838	152	198	506	364
Acidovorax_D sp001714725	545	1228	669	253	609	0	240	0	1343	343	175	197	463	188
Acidovorax_D sp002754175	1573	3623	1032	413	1652	0	257	0	5003	1097	355	383	1296	583
Acidovorax_D sp002754495	1811	50073	1515	538	1833	231	614	0	2429	6627	453	701	1776	3120
Acidovorax_D sp002797445	362	1526	619	200	393	0	215	0	718	439	0	151	286	227
Acidovorax_D sp003058055	836	2458	823	450	892	0	227	0	2802	789	231	267	755	361
Acidovorax_D sp003060895	376	1538	498	184	427	0	0	0	1008	701	0	0	347	242
Acidovorax_D temperans	82608	11549	6760	6156	75179	183	2962	2443	59447	6276	7337	13984	83332	2147
Acidovorax_E sp001428665	235	3151	1208	342	362	0	176	0	703	504	217	171	194	336
Acidovorax_E sp003053545	187	1778	692	198	200	0	0	0	477	486	0	0	152	372
Acidovorax_E sp003208485	161	997	580	199	216	0	0	0	571	293	0	0	183	225
Acinetobacter albensis	1820	298	590	257	1398	0	0	171	484	0	154	0	387	0
Acinetobacter apis	282	0	0	0	169	0	0	0	0	0	0	0	0	0
Acinetobacter baumannii	24300	866	1445	799	14436	268	636	1299	5566	775	2371	1323	7745	567
Acinetobacter baylyi	304	0	0	0	231	0	0	0	0	0	0	0	0	2438
Acinetobacter beijerinckii	1181	189	0	0	799	0	0	0	456	188	0	0	360	477
Acinetobacter bereziniae	3624	224	370	171	2130	0	611	334	1014	182	449	292	1348	154
Acinetobacter bohemicus	19792	9007	3000	3024	26999	0	227	1945	1371	429	423	215	1757	0
Acinetobacter boissieri	290	0	0	0	206	0	0	0	0	0	0	0	0	0
Acinetobacter bouvetii	9092	1640	0	0	7452	0	638	2485	1196	2567	836	504	975	0
Acinetobacter brisouii	1357	225	0	0	1075	0	0	737	908	164	199	3374	1697	377
Acinetobacter calcoaceticus	629	155	197	0	377	0	0	232	238	0	0	0	183	214
Acinetobacter celticus	2022	154	780	715	1908	0	0	0	199	0	0	0	209	0
Acinetobacter colistiniresistens	1154	0	0	0	938	0	0	0	477	0	164	0	457	0
Acinetobacter defluvii	1465	0	0	0	1001	0	0	0	617	0	406	0	508	0
Acinetobacter equi	730	0	0	0	466	0	0	0	177	0	0	0	226	0
Acinetobacter fasciculus	10584	371	815	466	6114	0	197	595	2189	230	1403	633	2856	0
Acinetobacter gandensis	2689	169	384	373	1807	0	247	225	900	519	835	772	977	0
Acinetobacter gerneri	4820	0	156	0	2488	0	0	275	980	169	699	218	3141	0
Acinetobacter guillouiae	6963	581	509	357	6655	0	177	315	1485	251	391	267	1299	154
Acinetobacter gyllenbergii	619	0	0	0	423	0	0	0	419	0	0	0	260	0
Acinetobacter haemolyticus	7865	213	618	229	5152	0	163	363	1805	189	658	358	2435	0
Acinetobacter haemolyticus_A	248	0	0	0	160	0	0	0	0	0	0	0	0	0
Acinetobacter harbinensis	1278	169	254	199	808	0	0	0	498	0	0	0	309	0
Acinetobacter idrijaensis	3879	0	345	218	2422	0	0	249	836	0	691	276	1130	0
Acinetobacter indicus	15539	483	1156	670	9970	0	347	1026	5207	352	3673	1643	6167	190
Acinetobacter johnsonii	854544	16437	16950	13277	473683	0	5225	3858	115371	7604	8213	7225	114890	1682
Acinetobacter junii	19397	444	780	475	12368	0	827	817	9356	575	1891	782	9360	525
Acinetobacter junii_A	1178	0	0	0	648	0	0	0	281	0	0	0	519	0
Acinetobacter kookii	846	368	0	0	611	0	0	2189	433	225	1522	1525	1895	194
Acinetobacter kyonggiensis	7575	1874	842	695	6949	0	0	741	996	236	330	228	1150	0
Acinetobacter lactucae	340	0	0	0	224	0	0	0	182	0	0	0	150	0
Acinetobacter larvae	443	0	0	0	325	0	0	0	202	0	0	0	171	0
Acinetobacter lwoffii	777	0	0	0	476	0	0	0	211	0	0	0	194	0
Acinetobacter lwoffii_B	7142	426	951	605	4224	0	0	444	1363	196	770	356	1637	0
Acinetobacter marinus	293	0	0	0	198	0	0	0	200	0	0	0	153	0
Acinetobacter nectaris	512	0	0	0	243	0	0	0	157	0	0	0	168	0
Acinetobacter nosocomialis	3530	169	236	0	2087	0	0	304	1051	0	446	194	1301	0
Acinetobacter oleivorans	347	0	0	0	242	0	0	0	156	0	0	0	165	453
Acinetobacter parvus	120613	1213	1119	703	72252	0	1054	697	58465	1399	2780	809	52114	169
Acinetobacter piscicola	2365	199	0	0	1410	0	0	0	458	0	0	0	589	0
Acinetobacter pittii	8661	392	583	307	5049	0	288	575	1861	277	757	376	2569	322
Acinetobacter pittii_H	248	0	0	0	291	0	0	0	0	0	0	0	159	0
Acinetobacter populi	295	0	0	0	215	0	0	0	186	0	0	0	150	0
Acinetobacter pragensis	1722	233	229	293	1575	0	0	180	308	167	0	0	299	0
Acinetobacter proteolyticus	615	0	0	0	399	0	0	0	276	0	0	0	337	0
Acinetobacter puyangensis	310	0	0	0	254	0	0	0	290	0	0	0	210	0
Acinetobacter qingfengensis	409	0	0	0	268	0	0	0	226	0	0	0	224	0
Acinetobacter radioresistens	7199	369	616	363	4240	0	198	582	1790	255	1096	561	2197	0
Acinetobacter rudis	959	0	0	0	597	0	0	0	237	0	297	0	478	187
Acinetobacter schindleri	8893	337	739	408	5287	0	230	632	2154	229	4021	2686	3014	0
Acinetobacter seifertii	1666	205	202	0	994	0	0	161	441	0	280	0	545	0
Acinetobacter soli	3722	194	239	0	2104	0	0	224	843	0	460	273	1080	2137
Acinetobacter sp000214135	3749	270	319	214	2327	0	360	272	851	236	269	158	743	0
Acinetobacter sp000368265	521	0	0	0	306	0	0	219	295	0	0	254	328	0
Acinetobacter sp000369405	506	0	0	0	374	0	0	0	210	0	0	0	178	0
Acinetobacter sp000369505	2850	0	313	162	1857	0	0	0	1172	0	201	0	684	0
Acinetobacter sp000369525	3784	0	286	183	2293	0	173	255	2830	0	353	182	1231	0
Acinetobacter sp000369545	473	0	0	0	291	0	0	0	216	0	0	0	181	0
Acinetobacter sp000369565	8053	744	299	153	4685	0	2047	756	3595	2101	1170	412	3847	2497
Acinetobacter sp000369645	1119	0	0	0	791	0	0	0	390	0	0	0	367	0
Acinetobacter sp000369705	926	174	175	0	570	0	0	0	431	0	0	0	373	263
Acinetobacter sp000369785	827	0	189	0	534	0	0	0	310	0	0	0	302	170
Acinetobacter sp000369805	309	0	0	0	176	0	0	0	0	0	0	0	0	0
Acinetobacter sp000400715	504	0	0	0	331	0	0	0	227	0	0	0	163	0
Acinetobacter sp000632455	2698	0	0	0	1627	0	0	186	637	0	394	468	811	0
Acinetobacter sp000773685	2925	0	0	0	1380	0	0	0	545	0	225	0	645	0
Acinetobacter sp000805455	309	0	0	0	215	0	0	0	174	0	0	180	0	0
Acinetobacter sp001612555	1872	0	0	0	1331	0	0	0	367	0	0	0	497	0
Acinetobacter sp001626925	702	0	0	0	389	0	0	0	296	0	0	0	160	0
Acinetobacter sp001647535	756	0	218	0	467	0	0	228	219	0	223	163	212	0
Acinetobacter sp001647545	1346	246	256	169	895	0	0	171	292	0	157	0	334	0
Acinetobacter sp001647675	885	0	0	0	576	0	0	0	217	0	185	0	306	0
Acinetobacter sp001696605	9412	245	389	208	5676	0	332	447	3860	468	1347	415	5336	0
Acinetobacter sp001696615	27446	973	403	297	16981	0	387	1246	2638	1152	1349	540	3006	0
Acinetobacter sp002018365	5329	342	621	292	3939	0	205	614	1540	563	1985	1761	2191	700
Acinetobacter sp002135195	2184	984	934	1378	1718	0	0	358	390	0	234	340	503	0
Acinetobacter sp002135205	18121	1229	661	417	11584	0	223	465	4719	1009	515	505	7405	1386
Acinetobacter sp002135235	1675	0	0	0	953	0	0	0	320	0	0	0	336	0
Acinetobacter sp002135245	4174	1904	883	876	2580	507	468	35674	4147	2484	4820	9255	5391	1053
Acinetobacter sp002135295	1858	163	0	0	2141	0	0	0	502	387	0	0	387	0
Acinetobacter sp002135315	1218	6500	422	331	1166	0	0	2977	354	583	293	470	352	0
Acinetobacter sp002135335	1429	315	157	0	974	0	0	0	191	0	0	0	220	0
Acinetobacter sp002135345	627	0	0	0	418	0	0	0	176	0	0	0	170	0
Acinetobacter sp002135355	767	1065	0	0	824	0	0	587	172	508	226	159	201	0
Acinetobacter sp002135375	1118	0	0	0	600	0	0	0	225	0	0	0	267	0
Acinetobacter sp002135415	1183	0	0	0	737	0	0	0	258	0	0	0	263	0
Acinetobacter sp002135435	1026	223	0	0	834	0	0	170	265	213	155	153	366	0
Acinetobacter sp002165255	39627	879	450	318	21716	0	2386	594	12414	3223	4399	792	18976	1137
Acinetobacter sp002165295	2999	0	151	0	2437	0	0	170	939	346	304	154	1292	0
Acinetobacter sp002165305	4452	152	166	0	2621	0	0	0	736	0	167	0	724	0
Acinetobacter sp002296655	3955	0	230	0	2342	0	152	0	3453	0	3287	1162	13463	0
Acinetobacter sp002365595	762	261	159	0	527	0	0	620	291	1329	281	279	281	0
Acinetobacter sp002367455	1014	0	0	0	567	0	0	0	217	0	326	0	397	0
Acinetobacter sp002455755	964	260	0	0	739	0	0	598	342	161	351	280	473	0
Acinetobacter sp002688565	343	0	0	0	257	0	0	0	0	0	0	0	159	0
Acinetobacter sp002934695	7237	346	751	454	5026	0	233	851	1968	224	2542	1249	2409	187
Acinetobacter sp003024515	3601	158	232	0	1764	0	0	482	588	0	391	0	656	0
Acinetobacter sp003024525	3147	0	195	0	4773	0	360	1185	1368	943	1848	1587	2877	0
Acinetobacter sp003105055	1503	310	0	0	892	0	0	222	304	205	0	0	399	0
Acinetobacter sp003261585	3090	275	0	0	1932	219	0	191	2012	222	190	717	4115	1726
Acinetobacter sp003268395	4538	153	251	0	2719	0	176	240	962	0	557	422	1078	0
Acinetobacter sp900323515	784	0	0	0	498	0	0	0	287	0	159	0	243	0
Acinetobacter tandoii	7317	298	280	179	4007	0	0	657	1702	375	554	423	5234	664
Acinetobacter tjernbergiae	3675	1151	208	202	2789	0	421	0	968	1156	228	0	945	1174
Acinetobacter towneri	10863	187	378	234	6117	0	1130	786	9543	435	37286	11199	48026	0
Acinetobacter towneri_A	6559	0	375	221	4063	0	281	412	3580	0	8028	2369	11067	0
Acinetobacter ursingii	8623	438	590	323	5740	0	271	489	2962	408	979	468	3501	189
Acinetobacter venetianus	9119	352	493	254	5655	0	354	499	4147	361	930	376	3257	267
Actibacterium ureilyticum	0	160	0	0	0	0	0	0	0	0	0	0	0	0
Actinoalloteichus cyanogriseus	0	286	162	0	0	0	0	0	0	0	0	0	0	0
Actinoalloteichus hoggarensis	0	320	170	0	0	0	0	0	151	0	0	0	0	0
Actinoalloteichus hymeniacidonis	0	347	0	0	0	0	0	0	0	0	0	0	0	0
Actinoalloteichus sp001941625	0	299	202	0	0	0	0	0	0	0	0	0	0	0
Actinoalloteichus spitiensis	0	215	0	0	0	0	0	0	0	0	0	0	0	0
Actinocatenispora sera	0	660	305	0	173	0	0	0	234	175	0	0	0	201
Actinocorallia populi	0	688	290	0	150	0	0	0	207	161	0	0	0	212
Actinokineospora album	0	458	215	0	0	0	0	0	0	150	0	0	0	169
Actinokineospora auranticolor	0	524	306	0	0	0	0	0	215	0	0	0	0	179
Actinokineospora bangkokensis	0	573	343	0	189	0	0	0	244	163	0	0	0	222
Actinokineospora enzanensis	0	471	291	0	0	0	0	0	170	0	0	0	0	150
Actinokineospora inagensis	0	437	213	0	0	0	0	0	192	0	0	0	0	0
Actinokineospora iranicum	0	396	197	0	0	0	0	0	152	0	0	0	0	152
Actinokineospora sp900070365	0	412	255	0	0	0	0	0	0	0	0	0	0	175
Actinokineospora spheciospongiae	0	596	350	0	186	0	0	0	253	0	0	0	0	212
Actinokineospora terrae	0	504	284	0	162	0	0	0	209	0	0	0	0	171
Actinomadura_B rubrobrunea	0	1081	303	0	0	0	0	0	165	153	0	0	0	179
Actinomyces israelii	0	206	0	0	0	0	0	0	189	0	0	0	0	0
Actinomyces massiliensis	0	159	0	0	0	0	0	0	0	0	0	0	0	0
Actinomyces naeslundii	0	171	0	0	0	0	0	0	0	0	0	0	0	0
Actinomyces radicidentis	0	206	0	0	0	0	0	0	0	0	0	0	0	0
Actinomyces ruminicola	0	161	0	0	0	0	0	0	0	0	0	0	0	0
Actinomyces viscosus	0	189	0	0	0	0	0	0	157	0	0	0	0	0
Actinomyces_I minihominis	1437	0	175	227	2097	0	0	0	1773	184	2086	0	852	0
Actinomycetospora chiangmaiensis	0	752	305	0	196	0	0	0	226	180	0	0	0	370
Actinomycetospora cinnamomea	0	1638	342	0	198	0	0	0	264	268	170	0	0	383
Actinophytocola xanthii	0	762	287	0	176	0	0	0	231	157	0	0	0	223
Actinophytocola xinjiangensis	0	806	444	0	182	0	0	0	279	183	0	0	0	304
Actinoplanes atraurantiacus	686	859	556	0	357	340	321	0	382	235	0	0	0	285
Actinoplanes awajinensis	0	799	675	0	223	326	0	0	280	186	0	0	0	280
Actinoplanes caeruleus	0	548	312	0	0	156	0	0	159	0	0	0	0	182
Actinoplanes derwentensis	0	605	1113	157	171	208	0	0	257	218	0	0	0	341
Actinoplanes ferrugineum	0	675	454	0	185	243	0	0	389	165	0	0	0	230
Actinoplanes friuliensis	0	664	483	0	152	255	0	0	206	176	0	0	0	218
Actinoplanes globisporus	0	798	515	0	204	357	0	0	305	255	0	0	0	294
Actinoplanes italicus	0	676	529	0	156	0	0	0	235	203	0	0	0	270
Actinoplanes liguriensis	0	645	470	0	175	429	0	0	243	161	0	223	0	210
Actinoplanes lutulentus	0	603	327	0	0	0	0	0	191	0	0	0	0	178
Actinoplanes missouriensis	0	584	345	0	0	163	0	0	172	0	0	0	0	221
Actinoplanes philippinensis	0	717	575	0	168	160	0	0	222	229	0	0	0	265
Actinoplanes rectilineatus	0	595	435	0	184	307	0	0	232	152	0	0	0	228
Actinoplanes regularis	0	515	393	0	156	255	0	0	228	174	0	0	0	151
Actinoplanes sp000389965	0	640	421	0	150	215	0	0	259	181	0	0	0	188
Actinoplanes sp001553785	0	447	364	0	0	153	0	0	188	0	0	0	0	153
Actinoplanes sp900119315	0	599	423	0	155	246	0	0	217	0	0	0	0	186
Actinoplanes subtropicus	0	904	505	0	198	376	0	0	271	207	0	0	0	318
Actinoplanes utahensis	0	515	383	0	0	180	0	0	229	154	0	0	0	187
Actinoplanes xinjiangensis	0	609	515	0	0	178	0	0	204	208	0	0	0	268
Actinopolymorpha alba	0	625	199	0	0	0	0	0	189	0	0	0	0	0
Actinopolymorpha cephalotaxi	0	647	278	0	0	0	0	0	198	0	0	0	0	166
Actinopolymorpha singaporensis	0	474	212	0	0	0	0	0	0	0	0	0	0	174
Actinopolyspora mortivallis	0	242	183	0	0	0	0	0	0	0	0	0	0	0
Actinopolyspora saharensis	0	206	0	0	0	0	0	0	0	0	0	0	0	0
Actinospica robiniae	0	760	337	0	187	0	0	0	247	184	0	0	0	219
Actinosynnema mirum	0	345	172	0	0	0	0	0	0	0	0	0	0	0
Actinosynnema pretiosum	0	312	172	0	0	0	0	0	0	0	0	0	0	0
Actinotalea bogoriensis	0	255	0	0	0	0	0	0	0	0	0	0	0	0
Actinotalea carbonis	0	496	190	0	152	0	0	0	170	0	0	0	0	0
Actinotalea fermentans	0	494	181	0	0	0	0	0	163	0	0	0	0	178
Actinotalea ferrariae	0	579	187	0	0	0	0	0	154	0	0	0	0	0
Actinotalea sp000526515	0	659	218	0	167	0	0	0	207	184	0	0	0	232
Acuticoccus sp003258595	0	648	302	0	202	0	0	0	234	0	0	0	0	302
Acuticoccus yangtzensis	0	533	271	0	0	0	0	0	201	0	0	0	0	206
Adhaeribacter sp003023845	0	0	153	0	0	0	0	0	0	0	0	0	0	0
Adlercreutzia equolifaciens	303	0	0	0	410	0	0	0	528	0	0	0	611	0
Advenella kashmirensis	0	151	0	0	0	0	0	0	0	0	0	0	0	0
Advenella kashmirensis_A	0	165	184	0	0	0	0	0	0	0	0	0	0	0
Advenella mimigardefordensis	0	162	0	0	0	0	0	0	0	0	0	0	0	0
Aerococcus sp002440555	0	0	0	0	0	0	0	0	0	0	470	0	0	0
Aerococcus urinaeequi	0	0	257	153	0	0	0	0	157	0	1786	224	163	0
Aerococcus viridans	0	0	0	0	0	0	0	0	0	0	1748	174	0	0
Aerococcus viridans_B	184	0	0	0	156	0	0	0	0	0	0	0	0	0
Aerococcus viridans_C	0	0	0	0	0	0	0	0	0	0	337	0	0	0
Aeromicrobium choanae	0	239	0	0	0	0	0	0	0	0	0	0	0	0
Aeromicrobium erythreum	0	422	157	0	0	0	0	0	172	0	0	0	0	191
Aeromicrobium marinum	0	278	161	0	0	0	0	0	169	0	0	0	0	0
Aeromicrobium sp000471045	0	276	168	0	0	0	0	0	158	0	0	0	0	0
Aeromicrobium sp001423335	0	543	302	0	0	0	0	0	189	0	160	0	0	460
Aeromicrobium sp001425755	0	308	0	0	0	0	0	0	0	0	0	0	0	0
Aeromicrobium sp001426485	0	485	327	0	0	0	0	0	0	0	0	0	0	183
Aeromicrobium sp001426755	0	356	179	0	0	0	0	0	0	0	0	0	0	0
Aeromicrobium sp001428805	0	270	153	0	0	0	0	0	0	0	0	0	0	0
Aeromicrobium sp002174305	0	214	0	0	0	0	0	0	0	0	0	0	0	0
Aeromicrobium sp002476985	0	361	215	0	0	0	0	0	0	0	0	0	0	0
Aeromicrobium sp003065605	0	378	185	0	0	0	0	0	0	0	0	0	0	0
Aeromicrobium_A massiliense	0	429	193	0	0	0	0	0	0	0	0	0	0	171
Aeromonas allosaccharophila	7047	2161	986	916	8414	0	0	590	4534	294	897	647	2189	169
Aeromonas aquatica	432	225	0	0	599	0	0	0	267	0	0	0	159	0
Aeromonas australiensis	263	0	0	0	245	0	0	0	238	0	0	0	169	0
Aeromonas bestiarum	870	1620	401	218	896	0	0	0	529	0	0	209	363	0
Aeromonas bivalvium	775	195	201	0	969	0	0	0	653	0	198	201	433	0
Aeromonas cavernicola	482	0	0	0	402	0	0	0	304	0	0	0	304	0
Aeromonas caviae	71551	1440	5101	3561	61893	0	1454	5253	71373	1219	25724	30499	104888	795
Aeromonas dhakensis	3015	576	493	311	2763	0	0	535	2131	176	803	1058	2370	346
Aeromonas diversa	221	0	0	0	189	0	0	0	168	0	0	0	0	0
Aeromonas encheleia	598	617	346	150	657	0	0	0	359	0	0	0	207	0
Aeromonas enteropelogenes	652	249	163	0	677	0	0	0	594	0	328	280	626	0
Aeromonas eucrenophila	412	521	161	0	544	0	0	0	212	0	0	0	0	0
Aeromonas finlandiensis	199	209	0	0	216	0	0	0	158	0	0	0	0	0
Aeromonas fluvialis	476	174	0	0	488	0	0	0	320	0	158	0	304	0
Aeromonas hydrophila	13508	2955	1547	1139	14062	394	482	1762	8860	1278	3020	6352	11878	940
Aeromonas jandaei	1376	691	247	213	1332	0	0	1276	1169	0	391	583	1234	616
Aeromonas lacus	219	0	0	0	220	0	0	0	197	0	0	0	156	0
Aeromonas lusitana	396	196	0	0	458	0	0	0	241	0	0	0	190	0
Aeromonas media	36674	3243	4018	4309	44830	0	183	1018	15988	297	978	893	5045	0
Aeromonas molluscorum	327	0	0	0	370	0	0	0	206	0	0	0	193	0
Aeromonas piscicola	353	199	152	0	452	0	0	0	297	0	0	0	189	0
Aeromonas popoffii	663	4591	343	0	650	0	0	0	469	0	167	0	396	243
Aeromonas rivipollensis	27094	2639	1531	1309	33291	0	0	176	12355	284	350	488	3306	200
Aeromonas rivuli	433	266	0	0	485	0	0	0	303	0	0	0	151	0
Aeromonas salmonicida	9758	2191	6730	5254	10162	0	0	1148	2924	264	896	847	2456	186
Aeromonas sanarellii	1367	162	0	0	1194	0	0	0	1887	0	921	479	2078	0
Aeromonas schubertii	448	181	0	0	452	0	0	0	290	0	160	154	322	0
Aeromonas simiae	982	0	212	0	733	0	0	178	824	0	1881	823	928	0
Aeromonas sobria	2163	835	509	301	2088	0	0	261	1344	0	389	331	1136	150
Aeromonas sp900156095	364	206	157	0	309	0	0	217	354	0	198	299	280	228
Aeromonas taiwanensis	1477	150	0	0	1094	0	0	0	1589	0	234	202	1943	0
Aeromonas tecta	345	154	0	0	389	0	0	0	215	0	0	0	215	0
Aeromonas veronii	10880	2072	1857	1183	11159	156	338	1265	8841	680	4693	2706	9623	2341
Aeromonas veronii_A	203	0	0	0	230	0	0	0	182	0	0	0	167	0
Aestuariimicrobium kwangyangense	0	283	0	0	159	0	0	0	250	0	0	0	0	0
Afifella marina	0	207	0	0	0	0	0	0	0	0	0	0	0	0
Afifella pfennigii	0	293	0	0	0	0	0	0	0	0	0	0	0	0
Afipia birgiae	0	421	170	0	225	0	0	0	242	172	0	0	0	162
Afipia broomeae	0	527	156	0	181	0	0	0	224	0	0	0	0	0
Afipia carboxidovorans	0	307	0	0	0	0	0	0	174	0	0	0	0	0
Afipia clevelandensis	0	401	195	0	454	0	0	0	417	0	0	0	0	0
Afipia felis	0	201	0	0	0	0	0	0	0	0	0	0	0	0
Afipia massiliensis	0	271	0	0	0	0	0	0	182	0	0	0	0	0
Afipia sp000178995	0	348	0	0	0	0	0	0	165	0	0	0	0	0
Afipia sp000497575	0	269	0	0	0	0	0	0	156	0	0	0	0	0
Afipia sp001425835	0	321	0	0	0	0	0	0	152	0	0	0	0	0
Afipia sp001897755	0	237	0	0	0	0	0	0	0	0	0	0	0	0
Afipia sp001897905	0	270	0	0	0	0	0	0	228	0	0	0	0	0
AG-337-I02 sp002938205	0	0	0	0	0	0	0	202	0	0	0	0	0	0
AG11 sp003223455	0	439	229	0	0	0	0	0	0	0	0	0	0	151
AG12 sp003222235	0	206	0	0	0	0	0	0	0	0	0	0	0	0
AG25 sp003221005	0	191	0	0	0	0	0	0	0	0	0	0	0	0
AG41 sp003220855	0	181	0	0	0	0	0	0	0	0	0	0	0	0
AG41 sp003220975	0	180	0	0	0	0	0	0	0	0	0	0	0	0
AG41 sp003221045	0	207	157	0	0	0	0	0	0	0	0	0	0	0
AG41 sp003221085	0	175	0	0	0	0	0	0	0	0	0	0	0	0
AG41 sp003222035	0	227	0	0	0	0	0	0	0	0	0	0	0	0
AG41 sp003222055	0	173	0	0	0	0	0	0	0	0	0	0	0	0
AG41 sp003222085	0	184	162	0	0	0	0	0	0	0	0	0	0	0
AG41 sp003222155	0	207	0	0	0	0	0	0	0	0	0	0	0	0
Agathobacter faecis	29163	155	460	377	7772	0	0	198	8634	0	862	308	9514	0
Agathobacter rectale	19169	0	1129	1032	12768	0	232	456	8750	0	1952	1004	18782	0
Agathobacter sp000434275	1587	0	0	0	374	0	0	0	420	0	0	0	403	0
Agathobacter sp900317585	269	0	0	0	182	0	0	0	0	0	0	0	282	0
Agathobaculum butyriciproducens	1025	0	0	0	804	0	0	0	811	0	0	0	1375	0
Agitococcus lubricus	217	210	197	0	304	0	325	0	1999	539	0	0	155	792
Agitococcus sp002333125	0	200	224	0	310	0	0	0	313	0	0	0	0	0
Agreia bicolorata	0	187	0	0	0	0	0	0	0	0	0	0	0	0
Agreia sp001421485	0	290	416	0	0	0	0	0	0	0	0	0	0	0
Agreia sp001422485	0	328	225	0	0	0	0	0	150	0	0	0	0	0
Agreia sp900177765	0	0	288	0	0	0	0	0	0	0	0	0	0	0
Agrobacterium fabrum_B	0	195	151	0	0	0	0	0	0	0	0	0	0	0
Agrobacterium pusense	0	399	375	0	243	0	0	236	309	0	0	177	208	163
Agrobacterium rhizogenes	0	170	0	0	0	0	0	0	0	0	0	0	0	0
Agrobacterium rosae	0	259	197	0	0	0	0	0	0	0	0	0	0	0
Agrobacterium rubi	0	619	0	0	0	0	0	0	0	0	0	0	0	0
Agrobacterium sp000192635	0	446	417	0	211	0	0	0	341	186	165	233	0	414
Agrobacterium sp900013535	163	0	0	0	196	0	0	0	0	0	0	0	0	0
Agrobacterium sp900468015	0	313	0	0	0	0	0	0	0	0	0	0	0	0
Agrobacterium sp900468285	0	352	193	0	0	0	0	0	0	0	0	0	0	0
Agrobacterium sp900473305	0	548	334	0	0	0	0	0	209	153	0	0	0	487
Agrobacterium tumefaciens	0	317	263	0	0	0	0	0	162	0	0	0	0	0
Agrobacterium tumefaciens_C	0	632	204	0	0	0	0	0	0	0	0	0	0	0
Agrobacterium tumefaciens_G	0	310	202	0	0	0	0	0	156	0	0	0	0	0
Agrococcus baldri	0	453	236	0	0	0	0	0	0	0	0	0	0	0
Agrococcus carbonis	0	470	205	0	0	0	0	0	0	0	0	0	0	0
Agrococcus casei	0	160	0	0	0	0	0	0	0	0	0	0	0	0
Agrococcus jejuensis	0	437	188	0	0	0	0	0	172	0	0	0	0	330
Agrococcus lahaulensis	0	347	0	0	0	0	0	0	0	0	0	0	0	0
Agrococcus pavilionensis	0	349	0	0	0	0	0	0	0	0	0	0	0	0
Agrococcus sp900117395	0	388	166	0	0	0	0	0	0	0	0	0	0	0
Agromyces aureus	0	423	223	0	0	0	0	0	0	0	0	0	0	0
Agromyces cerinus	0	392	156	0	0	0	0	0	0	0	0	0	0	0
Agromyces flavus	0	573	163	0	0	0	0	0	0	0	0	0	0	157
Agromyces italicus	0	465	165	0	0	0	0	0	0	0	0	0	0	0
Agromyces sp001421565	0	409	161	0	0	0	0	0	0	0	0	0	0	0
Agromyces sp001427265	0	508	200	0	0	0	0	0	0	0	0	0	0	0
Agromyces sp001428255	0	687	224	0	0	0	0	0	0	0	0	0	0	186
Agromyces sp001429165	0	315	151	0	0	0	0	0	0	0	0	0	0	0
Agromyces sp001620055	0	613	237	0	0	0	0	0	0	0	0	0	0	157
Agromyces sp003070885	0	335	0	0	0	0	0	0	0	0	0	0	0	0
Agromyces sp900113185	0	485	189	0	0	0	0	0	0	0	0	0	0	155
Agromyces subbeticus	0	311	155	0	0	0	0	0	0	0	0	0	0	0
Ahniella affigens	0	259	162	0	0	0	0	0	0	259	0	0	0	200
Ahrensia sp002698425	0	323	0	0	0	0	0	0	0	0	0	0	0	0
Ahrensia sp002706335	0	207	0	0	0	0	0	0	0	0	0	0	0	0
AKCV01 sp000272025	0	392	213	0	0	0	0	0	210	0	0	0	0	0
Akkermansia muciniphila	2386	0	449	367	3427	0	0	470	3799	0	556	703	4193	0
Akkermansia muciniphila_B	264	0	0	0	447	0	0	0	471	0	0	0	560	0
Akkermansia sp001580195	162	0	0	0	213	0	0	0	294	0	0	0	305	0
Albidiferax koreense	0	1272	830	221	200	158	185	0	454	336	160	0	0	302
Albidiferax sp003097105	0	1054	722	189	173	0	216	0	361	257	0	0	0	171
Albidiferax sp900104385	0	1020	672	173	187	0	182	0	286	243	0	0	0	198
Albidovulum inexpectatum	0	167	0	0	0	0	0	0	0	0	0	0	0	0
Albidovulum_A xiamenense	0	178	0	0	0	0	0	0	0	0	0	0	0	0
Albimonas donghaensis	0	610	318	0	154	0	0	0	275	0	0	0	0	191
Albimonas pacifica	0	539	244	0	155	0	0	0	241	191	0	0	0	194
Alcaligenes faecalis	0	252	159	0	200	0	0	0	210	0	0	0	187	0
Alcaligenes faecalis_C	0	177	0	0	0	0	0	0	155	0	0	0	0	0
Alcaligenes phenolicus	0	223	205	0	202	0	0	0	203	0	0	183	168	0
Alcaligenes sp003521065	0	0	158	0	0	0	0	0	0	0	0	0	0	0
Alcanivorax jadensis	0	0	160	0	0	0	0	0	0	0	0	0	0	0
Alcanivorax mobilis	0	269	165	0	0	0	0	0	0	0	0	0	0	0
Alcanivorax sp002313655	0	301	213	0	0	0	0	0	0	0	0	0	0	0
Alcanivorax sp002337465	0	233	161	0	0	0	0	0	0	0	0	0	0	0
Alcanivorax sp002354605	0	420	306	0	0	0	0	0	196	0	0	0	0	155
Alcanivorax sp900107995	0	158	0	0	0	0	0	0	0	0	0	0	0	0
Alcanivorax xenomutans	0	201	154	0	0	0	0	0	0	0	0	0	0	0
Alcanivorax_A pacificus	0	267	153	0	0	0	0	0	0	0	0	0	0	0
Alcanivorax_A sp003259185	0	156	0	0	0	0	0	0	0	0	0	0	0	0
Aldersonia kunmingensis	0	264	0	0	0	0	0	0	0	0	0	0	0	0
Algibacter lectus	0	0	186	0	0	0	0	0	0	0	0	0	0	0
Algibacter_C aquaticus	0	0	167	0	0	0	0	0	0	0	0	0	0	0
Algiphilus aromaticivorans	0	264	0	0	0	0	0	0	0	0	0	0	0	0
Algoriella xinjiangensis	398	0	240	0	607	0	0	0	155	0	0	0	0	0
Algoriphagus alkaliphilus	0	0	0	0	0	0	0	179	0	0	0	0	0	0
Algoriphagus aquaeductus	0	275	0	0	0	0	0	0	0	0	0	0	0	176
Algoriphagus resistens	0	0	175	0	0	0	0	0	0	0	0	0	0	0
Algoriphagus sp002002735	0	1282	212	0	0	0	0	0	0	216	0	0	0	350
Algoriphagus terrigena	0	834	356	0	0	0	0	0	0	0	0	0	0	163
Algoriphagus zhangzhouensis	0	0	160	0	0	0	0	0	0	0	0	0	0	0
Aliarcobacter butzleri	15483	1988	2433	2857	19752	374	1261	17798	8262	844	12737	48252	9022	897
Aliarcobacter cibarius	3193	375	478	601	4505	0	365	672	1517	0	4156	9811	1510	180
Aliarcobacter cryaerophilus	2150	0	430	317	2163	0	0	0	779	0	810	1333	787	0
Aliarcobacter cryaerophilus_A	204405	892	14238	5273	159117	200	3145	7023	63206	576	52617	38568	83886	222
Aliarcobacter cryaerophilus_B	4174	263	730	556	4271	0	209	391	1511	0	1645	3074	1579	0
Aliarcobacter faecis	2288	404	464	538	2932	0	266	280	1022	0	1613	4348	886	0
Aliarcobacter lanthieri	1830	395	461	603	2813	0	342	333	880	0	1419	4295	777	0
Aliarcobacter porcinus	2308	243	441	367	2585	0	174	359	1005	0	1331	2854	1098	0
Aliarcobacter skirrowii	9088	405	1078	792	8584	0	388	747	3284	0	3415	5795	3706	0
Aliarcobacter sp000284235	7305	1929	1688	3022	13643	297	938	1141	2894	462	5908	21302	1954	183
Aliarcobacter sp002452915	7134	1871	1511	2582	13020	276	929	1434	2841	336	6216	23602	2250	157
Aliarcobacter sp003063245	21632	7167	4795	8838	42519	549	1940	4394	4327	866	9819	35298	4236	292
Aliarcobacter sp003063295	1215	274	247	333	1878	0	151	466	1054	0	1245	3647	720	0
Aliarcobacter thereius	1282	194	299	303	1484	0	212	206	551	0	872	1992	498	0
Alicycliphilus denitrificans	1828	1533	1351	576	2195	164	319	172	4617	749	768	547	2758	387
Aliihoeflea sp000497755	0	294	0	0	0	0	0	0	0	0	0	0	0	0
Aliivibrio fischeri	0	186	321	0	0	0	153	208	0	0	163	263	0	0
Aliivibrio salmonicida	0	0	0	0	0	0	0	166	0	0	0	0	0	0
Alishewanella agri	154	313	1023	373	518	0	0	196	449	154	553	307	402	0
Alishewanella jeotgali	0	0	0	0	0	0	0	514	0	0	0	0	160	0
Alistipes finegoldii	722	0	0	0	631	0	0	0	766	0	0	0	842	0
Alistipes obesi	638	0	0	0	509	0	0	0	872	0	0	0	746	0
Alistipes onderdonkii	1627	0	0	0	1530	0	0	0	1864	0	182	0	2258	0
Alistipes putredinis	4113	0	0	0	3550	0	0	0	3895	0	305	159	3655	0
Alistipes senegalensis	196	0	0	0	174	0	0	0	160	0	0	0	237	0
Alistipes shahii	888	0	0	0	793	0	0	0	874	0	0	0	962	0
Alistipes sp000434235	665	0	0	0	697	0	0	0	825	0	0	0	734	0
Alistipes sp900290115	0	0	0	0	163	0	0	0	266	0	0	0	154	0
Alistipes_A ihumii	0	0	0	0	240	0	0	0	210	0	0	0	224	0
Alistipes_A indistinctus	179	0	0	0	207	0	0	0	289	0	0	0	241	0
Alistipes_A sp900240235	0	0	0	0	0	0	0	0	156	0	0	0	0	0
Aliterella atlantica	0	0	0	0	0	0	0	0	0	201	0	0	0	0
Aliterella sp003003885	0	0	0	0	0	0	0	0	0	174	0	0	0	0
Alkalibacterium sp002500855	232	0	0	0	0	0	0	0	0	0	0	0	0	0
Alkalilimnicola ehrlichii	0	151	0	0	0	0	0	0	0	0	0	0	0	0
Alkalimonas amylolytica	0	172	0	0	0	0	0	0	0	0	0	0	0	0
Alkalinema sp002148405	0	0	0	0	0	0	0	0	581	179	0	0	0	0
Alkaliphilus_B oremlandii	0	0	0	0	0	0	0	0	0	0	0	163	0	0
Alkanindiges illinoisensis	0	0	156	0	0	0	0	0	0	0	0	0	0	0
Alkanindiges sp001982605	0	194	337	150	0	0	0	0	0	158	0	0	0	0
Allisonella histaminiformans	0	0	0	0	0	0	0	0	0	0	0	0	298	0
Allochromatium vinosum	0	261	0	0	0	0	0	0	404	0	371	227	0	0
Allokutzneria albata	0	465	341	0	0	0	0	0	182	0	0	0	0	0
Allokutzneria sp002155965	0	453	273	0	0	0	0	0	205	0	0	0	0	0
Allonocardiopsis opalescens	0	624	281	0	162	0	0	0	182	0	0	0	0	194
Allorhizobium oryziradicis	0	1223	0	0	0	0	0	0	0	153	0	157	0	404
Allorhizobium selenitireducens	0	213	0	0	0	0	0	0	0	0	0	0	0	0
Allorhizobium sp000247475	0	246	0	0	0	0	0	0	0	0	0	0	0	0
Allorhizobium sp001296045	0	227	0	0	0	0	0	0	0	0	0	0	0	0
Allorhizobium sp001429245	0	226	0	0	0	0	0	0	0	0	0	0	0	0
Allorhizobium sp001713475	0	156	0	0	0	0	0	0	0	0	0	0	0	0
Allorhizobium sp002307905	0	180	0	0	0	0	0	0	0	0	0	0	0	0
Allorhizobium sp002600635	0	165	0	0	0	0	0	0	0	0	0	0	0	0
Allorhizobium sp002796995	0	361	0	0	187	0	0	0	326	0	0	0	0	0
Allorhizobium sp002855515	0	167	0	0	0	0	0	0	179	0	0	0	0	0
Allorhizobium sp003501385	0	375	0	0	0	0	0	0	0	0	0	0	0	157
Allorhizobium sp003527225	0	194	0	0	0	0	0	0	0	0	0	0	0	0
Allorhizobium sp900176345	0	287	0	0	0	0	0	0	0	0	0	0	0	0
Allorhizobium sp900465605	0	422	176	0	0	0	0	0	0	0	0	0	0	0
Allorhizobium sp900465755	0	249	0	0	0	0	0	0	0	0	0	0	0	0
Allorhizobium sp900466005	0	224	0	0	0	0	0	0	0	0	0	0	0	0
Allorhizobium sp900468705	0	322	172	0	0	0	0	0	223	0	0	0	0	0
Allorhizobium sp900470155	0	278	0	0	0	0	0	200	0	0	0	0	0	0
Allorhizobium sp900473245	0	342	183	0	0	0	0	0	186	0	0	0	0	0
Allorhizobium sp900473745	0	151	0	0	0	0	0	0	0	0	0	0	0	0
Allorhizobium sp900473805	0	218	0	0	0	0	0	0	0	0	0	0	0	187
Allorhizobium taibaishanense	0	181	0	0	0	0	0	0	0	0	0	0	0	0
Allorhizobium vitis_A	0	208	0	0	0	0	0	0	0	0	0	0	0	0
Allorhizobium wuzhouense	0	311	0	0	0	0	0	0	0	0	0	0	0	0
Allosalinactinospora lopnorensis	0	323	158	0	0	0	0	0	0	0	0	0	0	0
Alpha-05 sp001603335	0	238	163	0	0	0	0	0	0	0	0	0	0	0
Alpha-05 sp002307145	0	304	181	0	0	0	0	0	0	0	0	0	0	0
Alpha-05 sp003246625	0	212	0	0	0	0	0	0	0	0	0	277	0	0
Alpha-05 sp003250275	0	237	0	0	0	0	0	0	0	0	0	0	0	0
Alpha-05 sp900079695	0	268	153	0	0	0	0	0	236	0	0	0	0	0
Alsobacter sp003004785	0	508	206	0	0	0	0	0	181	0	0	0	0	249
Altererythrobacter_B dongtanensis	0	169	0	0	0	0	0	0	0	0	0	0	0	0
Altererythrobacter_B troitsensis	0	322	421	0	0	0	0	0	0	0	0	0	0	0
Alteromonas_A lipolytica	0	0	0	0	0	0	0	180	0	0	0	0	0	0
Alysiella crassa	0	0	0	0	189	0	0	0	219	0	0	0	460	0
Alysiella filiformis	0	0	0	0	0	0	0	0	201	0	0	0	402	0
Amantichitinum ursilacus	0	229	168	0	0	0	0	0	0	0	0	0	0	0
AMB10-2013 sp003242955	0	268	0	0	0	0	0	0	0	0	0	0	0	0
Aminobacter aminovorans	0	298	170	0	0	0	0	0	0	0	0	0	0	0
Aminobacter sp000372965	0	271	161	0	0	0	0	0	206	0	0	0	0	0
Aminobacter sp001424795	0	204	0	0	0	0	0	0	0	0	0	0	0	0
Aminobacter sp001724355	0	206	0	0	0	0	0	0	0	0	0	0	0	0
Aminobacter sp003071665	0	228	205	0	0	0	0	0	0	0	0	0	0	0
Aminobacter sp003148805	0	227	0	0	0	0	0	0	0	0	0	0	0	0
Amnibacterium sp003097495	0	284	204	0	0	0	0	0	0	0	0	0	0	0
Amorphus coralli	0	312	155	0	0	0	0	0	0	0	0	0	0	0
Amphiplicatus metriothermophilus	0	151	0	0	0	0	0	0	0	0	0	0	0	0
Amycolatopsis alba	0	225	0	0	0	0	0	0	0	0	0	0	0	0
Amycolatopsis albispora	0	643	333	0	168	0	0	0	205	199	0	0	0	211
Amycolatopsis antarctica	0	392	196	0	0	0	0	0	0	0	0	0	0	0
Amycolatopsis australiensis	0	513	289	0	0	0	0	0	207	0	0	0	0	185
Amycolatopsis azurea	0	215	152	0	0	0	0	0	0	0	0	0	0	0
Amycolatopsis balhimycina	0	362	247	0	0	0	0	0	158	0	0	0	0	151
Amycolatopsis benzoatilytica	0	380	217	0	0	0	0	0	168	0	0	0	0	0
Amycolatopsis coloradensis	0	239	0	0	0	0	0	0	0	0	0	0	0	0
Amycolatopsis decaplanina	0	173	0	0	0	0	0	0	0	0	0	0	0	0
Amycolatopsis japonica	0	363	221	0	0	0	0	0	0	0	0	0	0	0
Amycolatopsis jejuensis	0	475	213	0	0	0	0	0	154	0	0	0	0	162
Amycolatopsis kentuckyensis	0	378	236	0	0	0	0	0	0	0	0	0	0	0
Amycolatopsis keratiniphila	0	315	205	0	0	0	0	0	0	0	0	0	0	0
Amycolatopsis lexingtonensis	0	540	245	0	151	0	0	0	184	155	0	0	0	215
Amycolatopsis lurida	0	187	0	0	0	0	0	0	0	0	0	0	0	0
Amycolatopsis marina	0	307	182	0	0	0	0	0	0	0	0	0	0	0
Amycolatopsis mediterranei	0	345	253	0	0	0	0	0	0	0	0	0	0	0
Amycolatopsis methanolica	0	210	0	0	0	0	0	0	0	0	0	0	0	0
Amycolatopsis nigrescens	0	626	269	0	151	0	0	0	187	180	0	0	0	191
Amycolatopsis niigatensis	0	241	0	0	0	0	0	0	0	0	0	0	0	0
Amycolatopsis orientalis	0	486	284	0	0	0	0	0	175	0	0	0	0	152
Amycolatopsis orientalis_C	0	491	223	0	0	0	0	0	184	0	0	0	0	166
Amycolatopsis orientalis_D	0	330	181	0	0	0	0	0	0	0	0	0	0	0
Amycolatopsis pretoriensis	0	527	282	0	0	0	0	0	227	0	0	0	0	181
Amycolatopsis regifaucium	0	218	0	0	0	0	0	0	0	0	0	0	0	0
Amycolatopsis rifamycinica	0	342	212	0	0	0	0	0	0	0	0	0	0	0
Amycolatopsis rubida	0	287	202	0	0	0	0	0	0	0	0	0	0	0
Amycolatopsis saalfeldensis	0	655	391	0	175	0	0	0	220	163	0	0	0	202
Amycolatopsis sacchari	0	541	282	0	155	0	0	0	169	0	0	0	0	190
Amycolatopsis sp000231075	0	314	166	0	0	0	0	0	0	0	0	0	0	0
Amycolatopsis sp002234595	0	399	236	0	0	0	0	0	0	0	0	0	0	0
Amycolatopsis sp002234605	0	357	215	0	0	0	0	0	152	0	0	0	0	0
Amycolatopsis sp002796545	0	270	0	0	0	0	0	0	0	0	0	0	0	0
Amycolatopsis sp002849735	0	238	155	0	0	0	0	0	0	0	0	0	0	0
Amycolatopsis sp002904295	0	452	238	0	0	0	0	0	158	0	0	0	0	0
Amycolatopsis sp002904335	0	361	208	0	0	0	0	0	0	0	0	0	0	0
Amycolatopsis sulphurea	0	359	178	0	0	0	0	0	158	0	0	0	0	0
Amycolatopsis taiwanensis	0	1153	243	0	0	0	0	0	0	0	0	0	0	0
Amycolatopsis thailandensis	0	247	0	0	0	0	0	0	0	0	0	0	0	0
Amycolatopsis thermoflava	0	253	175	0	0	0	0	0	0	0	0	0	0	0
Amycolatopsis tolypomycina	0	402	245	0	0	0	0	0	173	0	0	0	0	0
Amycolatopsis vancoresmycina	0	419	244	0	0	0	0	0	213	0	0	0	0	0
Amycolatopsis xylanica	0	563	342	0	0	0	0	0	219	0	0	0	0	152
Amycolatopsis_C halophila	0	248	166	0	0	0	0	0	0	0	0	0	0	0
Amylibacter_A sp900197625	0	0	226	0	0	0	0	0	0	0	0	0	0	0
Anabaena sp000332135	0	0	0	0	0	0	0	0	0	168	0	0	0	0
Anaerobium acetethylicum	0	0	0	0	0	0	0	0	0	0	235	0	0	0
Anaerocolumna aminovalerica	0	0	153	0	0	0	0	0	0	0	0	0	0	0
Anaeromicrobium sediminis	0	0	185	0	0	0	0	0	0	0	0	0	0	0
Anaeromusa burkinensis	0	0	370	238	215	0	0	13616	333	0	660	4066	580	0
Anaeromyxobacter dehalogenans	0	761	269	0	0	0	0	0	0	195	0	0	0	332
Anaeromyxobacter dehalogenans_B	0	451	0	0	0	0	0	0	0	0	0	0	0	176
Anaeromyxobacter sp000017505	0	1260	316	0	0	0	177	0	170	244	0	0	0	520
Anaeromyxobacter sp000964525	0	422	0	0	0	0	0	0	0	0	0	0	0	190
Anaeromyxobacter sp001768075	0	864	223	0	0	0	0	0	245	171	0	0	0	374
Anaerosalibacter_A massiliensis	0	0	0	0	0	0	0	0	0	0	0	220	0	0
Anaerosporobacter mobilis	169	0	241	0	172	0	0	164	185	0	177	208	175	0
Anaerostipes caccae	0	0	0	0	0	0	0	0	0	0	0	0	162	0
Anaerostipes hadrus	5894	0	287	173	4426	0	0	0	2707	0	347	185	6504	0
Anaerostipes hadrus_A	1063	0	0	0	740	0	0	0	347	0	0	0	1069	0
Anaerostipes sp900066705	320	0	0	0	209	0	0	0	0	0	0	0	290	0
Anaerotignum sp000436415	276	0	0	0	176	0	0	0	273	0	0	0	272	0
Anaerotruncus colihominis	161	0	0	0	0	0	0	0	192	0	0	0	188	0
Anaerovirgula multivorans	0	0	178	0	0	0	0	0	0	0	0	0	0	0
Ancylobacter rudongensis	0	3405	374	0	0	0	0	0	174	0	0	0	0	163
Ancylobacter sp000378025	0	3860	407	0	0	0	0	0	176	0	0	0	0	176
Andreprevotia chitinilytica	0	374	198	0	0	0	0	0	0	177	0	0	0	0
Andreprevotia lacus	0	426	205	0	0	0	0	0	189	231	0	285	0	0
Angelakisella sp003453215	286	0	0	0	161	0	0	0	399	0	0	0	214	0
Angustibacter sp001426435	0	631	189	0	0	0	0	0	203	0	0	0	0	232
Anoxybacillus suryakundensis	0	0	217	0	0	0	0	0	0	0	0	0	0	0
Antarctobacter heliothermus_B	0	189	0	0	0	0	0	0	0	0	0	0	0	0
Antricoccus sp900292035	0	285	155	0	0	0	0	0	0	0	0	0	0	0
Antricoccus suffuscus	0	200	0	0	0	0	0	0	0	0	0	0	0	0
Aphanizomenon_A sp001277295	0	0	168	0	0	0	0	0	0	386	0	0	0	0
Aphanothece hegewaldii	0	0	163	0	0	0	0	0	0	303	0	0	0	0
AqS2 sp001750625	0	153	0	0	0	0	0	0	0	0	0	0	0	0
Aquabacterium olei	0	2123	1850	501	221	282	197	0	760	2532	446	303	169	577
Aquabacterium parvum	494	5253	3992	1412	910	498	563	0	2194	12426	1222	537	561	1643
Aquabacterium sp000768065	186	4636	3196	1118	395	741	373	0	857	11980	746	539	209	1340
Aquabacterium sp001770725	278	3514	2521	862	537	299	334	0	1119	8311	835	320	346	1003
Aquabacterium sp001770775	2993	18859	27521	11687	4491	313	2101	1108	3264	12485	5958	2410	1150	710
Aquabacterium sp002339015	150	1749	1653	477	241	256	184	0	618	1981	379	232	153	550
Aquamicrobium defluvii	0	272	0	0	0	0	0	0	0	0	0	0	0	0
Aquamicrobium loti	0	197	0	0	0	0	0	0	0	0	0	0	0	0
Aquamicrobium manganicus	0	218	0	0	0	0	0	0	0	0	0	0	0	0
Aquamicrobium sp001303895	0	323	0	0	0	0	0	0	0	0	0	0	0	0
Aquamicrobium sp001427025	0	204	0	0	0	0	0	0	0	0	0	0	0	0
Aquamicrobium sp001427285	0	280	0	0	0	0	0	0	0	0	0	0	0	0
Aquamicrobium sp001427385	0	165	0	0	0	0	0	0	0	0	0	0	0	0
Aquamicrobium sp001705425	0	263	0	0	0	0	0	0	161	0	0	0	0	0
Aquamicrobium sp001897075	0	262	0	0	0	0	0	0	0	0	0	0	0	0
Aquamicrobium_A sp000526635	0	229	0	0	0	0	0	0	0	0	0	0	0	0
Aquamicrobium_A sp001014615	0	340	0	0	0	0	0	0	0	0	0	0	0	0
Aquaspirillum serpens	991	191	681	207	1303	0	317	923	1935	183	18543	15428	5516	0
Aquiluna sp002479805	0	0	225	0	0	0	154	0	0	0	0	0	0	0
Aquimarina aggregata	0	159	168	0	0	0	0	0	0	0	0	0	0	0
Aquimarina muelleri	0	0	157	0	0	0	0	0	0	0	0	0	0	0
Aquimarina sp002895435	0	0	189	0	0	0	0	0	0	0	0	0	0	0
Aquimarina sp900299535	0	0	225	0	0	0	164	0	0	0	0	0	0	0
Aquimarina sp900312735	0	0	184	0	0	0	0	0	0	0	0	0	0	0
Aquimarina sp900312745	0	0	204	0	0	0	0	0	0	0	0	0	0	0
Aquimonas sp002352135	0	260	0	0	0	0	0	0	247	182	0	0	0	0
Aquimonas voraii	0	493	315	0	0	0	0	0	854	195	0	0	0	191
Aquincola tertiaricarbonis	0	1663	1631	430	285	281	0	0	705	706	169	158	0	677
Aquisalimonas asiatica	0	209	0	0	0	0	0	0	0	0	0	0	0	0
Aquitalea magnusonii	0	606	162	0	0	0	0	0	0	193	0	0	0	0
Aquitalea magnusonii_B	0	1242	0	0	0	0	0	0	173	182	0	0	0	251
Aquitalea pelogenes	0	1554	210	0	248	0	0	0	420	278	0	321	363	252
Aquitalea sp002909855	0	736	156	0	189	0	0	0	214	197	0	0	163	0
AR12 sp003220225	0	497	235	0	0	0	0	0	0	0	0	0	0	188
AR12 sp003220335	0	355	223	0	0	0	0	0	0	0	0	0	0	0
AR12 sp003220475	0	441	184	0	0	0	0	0	0	0	0	0	0	0
AR19 sp003220595	0	359	198	0	0	174	0	0	0	0	0	0	0	151
AR31 sp003220435	0	279	0	0	0	0	0	0	0	0	0	0	0	0
AR31 sp003220495	0	301	150	0	0	0	0	0	0	0	0	0	0	0
AR31 sp003220535	0	337	0	0	0	0	0	0	0	0	0	0	0	0
AR31 sp003220685	0	294	167	0	0	0	0	0	0	0	0	0	0	0
AR31 sp003221515	0	460	235	0	0	0	0	0	0	0	0	0	0	161
AR31 sp003221595	0	240	0	0	0	0	0	0	0	0	0	0	0	0
AR31 sp003221615	0	372	203	0	0	0	0	0	0	0	0	0	0	0
AR31 sp003221635	0	188	0	0	0	0	0	0	0	0	0	0	0	0
AR31 sp003221655	0	205	0	0	0	0	0	0	0	0	0	0	0	0
AR37 sp003220345	0	403	212	0	0	0	0	0	0	0	0	0	0	202
AR44 sp003221455	0	233	0	0	0	0	0	0	0	0	0	0	0	0
AR5 sp003220265	0	516	273	0	152	0	0	0	174	161	0	0	0	221
AR8 sp003220195	0	346	0	0	0	0	0	0	0	0	0	0	0	0
AR9 sp003221435	0	199	0	0	0	0	0	0	0	0	0	0	0	0
Arabia massiliensis	0	177	0	0	0	0	0	0	0	0	0	0	0	0
Arachidicoccus sp001659705	0	0	482	239	0	0	197	0	0	0	0	0	0	0
Arboricoccus pini	0	160	0	0	0	0	0	0	0	0	0	0	0	0
Archangium gephyra	0	395	243	0	0	0	0	0	225	0	0	0	0	163
Archangium violaceum	0	641	440	166	238	0	0	0	330	161	0	0	0	279
Archangium_A gephyra	0	839	910	196	557	232	0	0	569	617	0	0	0	562
Arcicella aurantiaca	0	675	206	0	0	240	0	0	0	279	0	0	0	331
Arcobacter nitrofigilis	500	308	297	334	954	0	193	211	285	0	657	1700	182	0
Arcobacter sp002869535	490	221	257	316	981	0	154	172	212	0	622	1630	0	0
Arcobacter_A sp001655195	210	155	188	167	396	0	0	0	0	0	368	810	0	0
Arctic95D-9 sp002344215	0	199	0	0	0	0	0	0	0	0	0	0	0	0
Arctic95D-9 sp002344525	0	206	0	0	0	0	0	0	0	0	0	0	0	167
Arctic95D-9 sp002396885	0	213	0	0	0	0	0	0	0	0	0	0	0	171
Arenibacter algicola	0	0	0	0	0	0	323	0	0	0	0	0	0	0
Arenimonas composti	0	543	462	0	0	0	0	0	336	225	0	0	0	185
Arenimonas donghaensis	0	445	506	0	0	0	0	0	239	151	0	0	0	0
Arenimonas malthae	0	504	460	0	0	0	0	0	259	151	327	340	0	176
Arenimonas metalli	0	1605	1285	267	163	0	0	0	372	212	161	0	0	232
Arenimonas oryziterrae	0	549	505	0	150	0	0	0	297	282	0	0	0	168
Arenimonas sp001724815	0	482	442	0	0	0	0	0	331	179	0	0	0	0
Arenimonas sp001801685	0	1050	1005	232	0	0	0	0	453	349	0	0	0	165
Arenimonas sp003024235	0	508	454	0	0	0	0	0	317	172	0	0	0	0
Arenimonas sp003241895	0	731	890	202	0	0	0	0	322	258	0	0	0	169
Arenimonas sp003497545	0	571	436	0	0	0	0	0	229	151	240	307	0	171
Arhodomonas aquaeolei	0	292	162	0	0	0	0	0	0	0	0	0	0	0
Aromatoleum aromaticum	156	595	298	187	210	0	0	0	547	0	0	153	172	0
Aromatoleum sp001274695	0	454	237	0	0	0	0	0	300	0	0	0	0	0
ARS10 sp002690445	0	0	188	0	0	0	0	0	0	0	0	0	0	0
ARS21 sp002686215	0	0	190	0	0	0	0	0	0	0	0	0	0	0
ARS23 sp002686195	0	172	329	0	0	0	0	0	0	0	0	0	0	0
Arsenicicoccus bolidensis	0	618	555	286	335	0	0	0	409	165	471	491	157	268
Arsenicicoccus sp001189535	0	456	189	0	198	0	0	0	242	0	0	0	0	0
Arsukibacterium ikkense	0	172	0	0	0	0	0	0	0	0	0	0	0	0
Arsukibacterium tuosuensis	0	168	0	0	0	0	0	0	0	0	0	0	0	0
Arthrobacter globiformis	0	195	0	0	0	0	0	0	0	0	0	0	0	0
Arthrobacter globiformis_A	0	155	0	0	0	0	0	0	0	0	0	0	0	0
Arthrobacter sp001428005	0	163	0	0	0	0	0	0	0	0	0	0	0	0
Arthrobacter sp001969265	0	300	0	0	0	0	0	0	0	0	0	0	0	0
Arthrobacter sp002929275	0	173	0	0	0	0	0	0	0	0	0	0	0	0
Arthrobacter_A sp000482545	0	220	0	0	0	0	0	0	0	0	0	0	0	0
Arthrobacter_A sp001281315	0	187	0	0	0	0	0	0	0	0	0	0	0	0
Arthrobacter_A sp003268655	0	179	0	0	0	0	0	0	0	0	0	0	0	0
Arthrobacter_B saudimassiliensis	0	192	0	0	0	0	0	0	0	0	0	0	0	0
Arthrobacter_B sp002929435	0	176	155	0	0	0	0	0	0	0	0	0	0	0
Arthrobacter_C castelli	0	160	0	0	0	0	0	0	0	0	0	0	0	0
Arthrobacter_D pityocampae	0	177	0	0	0	0	0	0	0	0	0	0	0	0
Arthrobacter_D sp000520595	0	0	0	0	0	0	192	0	0	0	0	0	0	0
Arthrobacter_D sp000816565	0	180	0	0	0	0	0	0	0	0	0	0	0	0
Arthrobacter_D sp001187915	0	153	0	0	0	0	0	0	0	0	0	0	0	0
Arthrobacter_D sp001422665	0	283	0	0	0	0	0	0	0	0	0	0	0	0
Arthrobacter_D sp001428435	0	0	290	0	0	0	0	0	0	0	0	0	0	0
Arthrobacter_D sp002929355	0	202	0	0	0	0	0	0	0	0	0	0	0	0
Arthrobacter_D sp002929375	0	167	0	0	0	0	0	0	0	0	0	0	0	0
Arthrobacter_D sp002929745	0	165	0	0	0	0	0	0	0	0	0	0	0	0
Arthrobacter_D sp003075455	0	158	0	0	0	0	0	0	0	0	0	0	0	0
Arthrobacter_D subterraneus	0	377	263	0	0	0	0	0	0	0	0	0	0	0
Arthrobacter_E woluwensis	0	200	0	0	0	0	0	0	0	0	0	0	0	0
Arthrobacter_F crystallopoietes	0	198	0	0	0	0	0	0	0	0	0	0	0	0
Arthrobacter_F crystallopoietes_A	0	236	0	0	0	0	0	0	0	0	0	0	0	0
Arthrobacter_G cupressi	0	171	0	0	0	0	0	0	0	0	0	0	0	0
Arthrobacter_G sp001766675	0	153	0	0	0	0	0	0	0	0	0	0	0	0
Arthrobacter_I humicola	0	327	0	0	0	0	0	0	0	0	0	0	0	0
Arthrobacter_I sp000374925	0	171	0	0	0	0	0	0	0	0	0	0	0	0
Arthrobacter_I sp000427315	0	201	0	0	0	0	0	0	0	0	0	0	0	0
Arthrobacter_I sp001422645	0	246	0	0	0	0	0	0	0	0	0	0	0	0
Arthrobacter_I sp001428365	0	538	0	0	0	0	0	0	0	0	0	0	0	0
Arthrobacter_I sp001512305	0	415	0	0	0	0	0	0	0	0	0	0	0	0
Arthrobacter_I sp001750145	0	168	0	0	0	0	0	0	0	0	0	0	0	0
Arthrobacter_I sp900116495	0	220	0	0	0	0	0	0	0	0	0	0	0	0
Arthrobacter_I sp900168135	0	221	0	0	0	0	0	0	0	0	0	0	0	0
Arthrospira maxima	0	0	0	0	0	0	0	0	0	226	0	0	0	0
Arthrospira platensis	0	0	0	0	0	0	0	0	173	172	0	0	0	0
Asanoa hainanensis	0	683	347	0	0	0	0	0	186	152	0	0	0	194
Asanoa ishikariensis	0	606	319	0	0	0	0	0	236	0	0	0	0	219
ASP10-02a sp002335115	0	0	0	0	0	0	0	156	0	0	0	0	0	0
Asticcacaulis benevestitus	0	344	0	0	0	0	0	0	0	0	0	0	0	0
Asticcacaulis biprosthecium	0	172	0	0	0	0	0	0	0	0	0	0	0	0
Asticcacaulis excentricus	0	151	0	0	0	0	0	0	0	0	0	0	0	206
Asticcacaulis sp000495795	0	300	191	0	0	0	0	0	0	0	0	0	0	0
Asticcacaulis sp000495835	0	157	0	0	0	0	0	0	0	0	0	0	0	0
Asticcacaulis sp000495855	0	207	0	0	0	0	0	0	0	0	0	0	0	0
Asticcacaulis sp003053985	0	193	0	0	0	0	0	0	0	0	0	0	0	156
Asticcacaulis taihuensis	0	160	0	0	0	0	0	0	0	0	0	0	0	0
Atlantibacter hermannii	0	0	0	0	191	0	0	0	243	0	0	264	290	0
ATZT02 sp000428345	0	2639	527	180	0	443	0	0	0	0	0	0	0	0
Aulosira brevissima	0	0	0	0	0	0	0	0	0	160	0	0	0	0
Aulosira sp002368195	0	0	0	0	0	0	0	0	0	322	0	0	0	0
Aurantimicrobium minutum	0	0	348	0	0	0	409	0	0	0	0	0	0	0
Aurantimicrobium sp002292955	0	239	157	0	0	0	0	0	0	0	0	0	0	0
Aurantimicrobium sp003194085	0	1184	2163	412	0	0	6558	0	0	0	0	0	0	0
Aurantimonas coralicida	0	174	0	0	0	0	0	0	0	0	0	0	0	0
Aurantimonas manganoxydans	0	163	0	0	0	0	0	0	0	0	0	0	0	0
Auraticoccus monumenti	0	508	223	0	208	0	0	0	273	0	0	0	0	172
Aureimonas altamirensis	0	203	0	0	0	0	0	0	0	0	0	0	0	0
Aureimonas altamirensis_A	0	167	0	0	0	0	0	0	0	0	0	0	0	0
Aureimonas frigidaquae	0	228	0	0	0	0	0	0	0	0	0	0	0	0
Aureimonas jatrophae	0	325	0	0	0	0	0	0	0	0	0	0	0	0
Aureimonas phyllosphaerae	0	231	0	0	0	0	0	0	0	0	0	0	0	0
Aureimonas sp001423245	0	247	0	0	0	0	0	0	0	0	0	0	0	0
Aureimonas sp001442755	0	463	219	0	0	0	0	0	166	0	0	0	0	0
Aureimonas sp001463705	0	419	157	0	0	0	0	0	150	0	0	0	0	182
Aureimonas sp001463745	0	280	0	0	0	0	0	0	0	0	0	0	0	0
Aureimonas sp001463765	0	265	0	0	0	0	0	0	0	0	0	0	0	0
Aureimonas ureilytica	0	251	0	0	0	0	0	0	0	0	0	0	0	0
Aureimonas ureilytica_A	0	481	242	0	0	0	0	0	164	0	0	0	0	174
Aureispira sp000724545	0	0	157	0	0	0	0	0	0	0	0	0	0	0
Austwickia chelonae	0	173	0	0	0	0	0	0	0	0	0	0	0	0
AV2 sp003218515	0	168	0	0	0	0	0	0	0	0	0	0	0	0
AV2 sp003219345	0	186	0	0	0	0	0	0	0	0	0	0	0	0
AV2 sp003219675	0	204	0	0	0	0	0	0	0	0	0	0	0	179
AV80 sp003167555	0	232	156	0	0	0	0	0	0	0	0	0	0	0
AVCC01 sp000622895	0	543	359	153	0	0	0	0	296	175	0	0	0	0
Azoarcus_A sp000349945	0	959	441	331	287	0	0	0	614	265	170	256	192	200
Azoarcus_A sp001190925	0	595	330	213	0	0	0	0	392	164	0	0	150	162
Azoarcus_A toluclasticus	0	835	383	227	246	0	0	0	563	187	0	0	0	233
Azoarcus_A tolulyticus	0	648	360	233	162	0	0	0	382	167	0	0	0	165
Azoarcus_B olearius	242	1071	657	402	368	0	0	0	900	368	287	263	256	276
Azoarcus_C communis	201	846	424	357	286	0	0	0	714	233	220	241	214	180
Azoarcus_C communis_A	155	589	318	224	227	0	0	0	524	184	0	212	254	0
Azoarcus_C communis_B	0	478	320	243	242	0	0	0	555	172	162	192	192	0
Azohydromonas australica	0	1466	1463	368	262	220	168	0	765	593	167	168	152	571
Azohydromonas lata	0	1312	1260	322	212	195	162	0	629	549	165	0	0	514
Azorhizobium caulinodans	0	497	257	0	201	0	0	0	592	239	0	0	211	158
Azorhizobium doebereinerae	0	2414	3486	896	199	1463	0	0	472	260	183	284	0	219
Azorhizobium sp002257205	0	295	0	0	0	0	0	0	288	0	0	0	0	0
Azorhizobium sp002279855	0	1461	331	0	0	0	0	0	394	214	0	0	0	251
Azorhizobium sp002304505	0	286	0	0	0	0	0	0	219	0	0	0	0	0
Azospira oryzae	563	4124	752	465	1125	0	474	0	1361	2487	1381	1648	1379	1442
Azospira sp003112695	297	1047	450	310	334	0	426	0	691	950	776	1345	429	425
Azospirillum brasilense	0	217	0	0	0	0	0	0	0	0	0	0	0	0
Azospirillum brasilense_A	0	203	0	0	0	0	0	0	0	0	0	0	0	0
Azospirillum brasilense_B	0	452	304	0	0	0	0	0	213	0	0	0	0	0
Azospirillum halopraeferens	0	567	292	0	195	0	0	0	282	175	0	0	0	245
Azospirillum humicireducens	0	248	0	0	0	0	0	0	0	0	0	0	0	0
Azospirillum lipoferum_A	0	768	399	0	198	0	0	0	296	160	0	0	0	228
Azospirillum lipoferum_B	0	335	198	0	0	0	0	0	0	0	0	0	0	0
Azospirillum lipoferum_C	0	281	0	0	0	0	0	0	0	0	0	0	0	0
Azospirillum oryzae	0	310	0	0	0	0	0	0	0	0	0	0	0	0
Azospirillum sp002573965	0	1560	534	189	240	0	0	0	381	321	177	190	0	908
Azospirillum sp003115975	0	322	0	0	0	0	0	0	183	0	0	0	0	0
Azospirillum sp003116015	0	795	474	0	261	0	0	0	381	194	0	0	0	279
Azospirillum sp003116065	0	453	233	0	0	0	0	0	178	0	0	0	0	174
Azospirillum sp003116095	0	641	302	0	150	0	0	0	237	0	0	0	0	168
Azospirillum sp003119115	0	212	0	0	0	0	0	0	0	0	0	0	0	0
Azospirillum sp003233655	0	372	0	0	0	0	0	0	0	0	0	0	0	0
Azospirillum thiophilum	0	1057	312	0	0	0	0	0	212	0	0	0	0	213
Azospirillum thiophilum_A	0	590	366	0	158	0	0	0	259	194	0	0	0	201
Azotobacter beijerinckii	178	829	469	196	296	0	0	0	456	214	194	236	254	251
Azotobacter chroococcum	0	570	308	0	178	0	0	0	262	172	0	0	155	0
Azotobacter vinelandii	0	627	205	0	0	0	0	0	209	0	0	0	0	0
Azovibrio restrictus	160	1153	542	357	295	0	202	0	672	330	631	1570	308	276
Azovibrio restrictus_A	0	333	154	0	0	0	159	0	187	0	0	166	0	0
Azovibrio sp002340095	0	727	256	205	205	0	204	0	499	195	208	340	172	0
B-9 sp002472915	327	836	650	272	495	0	197	0	585	271	301	175	459	280
B-9 sp003105075	527	1061	839	256	753	200	231	0	836	335	279	291	623	636
B1 sp002256395	0	303	299	0	0	0	0	0	152	274	0	0	0	0
B12 sp000333335	0	252	0	0	0	0	0	0	0	0	0	0	0	0
B12 sp000383095	0	252	0	0	0	0	0	0	0	0	0	0	0	0
B210 sp003260125	0	164	0	0	0	0	0	0	0	0	0	0	0	0
B7 sp001889605	0	387	182	0	0	0	0	0	0	0	0	0	0	0
Bacillus altitudinis	0	160	245	0	0	0	0	0	0	0	258	0	0	1445
Bacillus paralicheniformis	0	0	211	0	0	0	0	0	0	0	0	0	0	0
Bacillus pumilus	0	0	179	0	0	0	0	0	0	0	0	154	0	231
Bacillus safensis	0	0	311	0	0	0	0	0	0	0	0	0	0	0
Bacillus subtilis	0	208	239	0	0	0	0	0	0	0	0	0	0	0
Bacillus velezensis	0	211	345	0	0	0	159	166	169	0	195	151	0	0
Bacillus_A anthracis	0	226	423	202	0	0	217	350	180	154	200	559	0	0
Bacillus_A cereus	0	213	522	191	197	0	274	256	0	0	242	255	0	0
Bacillus_A cereus_AD	0	0	297	0	0	0	181	277	0	0	313	232	0	0
Bacillus_A cereus_AX	0	162	238	0	0	0	0	0	0	0	0	0	0	0
Bacillus_A cereus_P	0	0	155	0	0	0	0	0	0	0	0	0	0	0
Bacillus_A cereus_T	0	0	208	0	0	0	0	196	0	0	0	0	0	0
Bacillus_A cereus_U	0	0	220	0	0	0	0	0	0	0	0	0	0	0
Bacillus_A mycoides	184	209	566	274	384	171	267	265	552	0	555	333	431	0
Bacillus_A pseudomycoides	0	179	397	165	0	0	158	155	0	0	0	156	0	0
Bacillus_A thuringiensis	0	198	474	197	199	163	287	195	180	0	213	218	0	0
Bacillus_A thuringiensis_J	150	276	552	206	221	156	299	241	179	0	244	314	0	0
Bacillus_A thuringiensis_S	0	0	243	0	0	0	186	182	0	0	0	151	0	0
Bacillus_A toyonensis	0	203	531	248	0	0	256	205	170	0	187	383	0	0
Bacillus_A wiedmannii	170	286	629	298	203	169	354	334	240	152	332	298	0	158
Bacillus_AA horneckiae	0	0	315	0	0	0	0	0	0	0	0	0	0	0
Bacillus_AB infantis	0	0	0	0	240	0	0	0	0	0	0	0	0	0
Bacillus_AC circulans	0	170	230	0	0	0	0	161	0	0	0	0	0	0
Bacillus_AM sp001989355	0	0	0	0	0	0	0	178	0	0	0	0	0	0
Bacillus_AO bogoriensis	0	0	0	0	0	0	0	0	0	0	0	151	0	0
Bacillus_AW sp002556365	0	0	162	0	0	0	0	0	0	0	0	160	0	0
Bacillus_AX alkalitelluris	0	0	160	0	0	0	0	0	0	0	0	183	0	0
Bacillus_AY litoralis	0	0	169	0	0	0	0	0	0	0	0	0	0	0
Bacillus_AY sp003259415	0	0	231	0	0	0	0	0	0	0	0	0	0	0
Bacillus_C aryabhattai	0	0	356	217	0	0	166	0	0	0	0	0	0	0
Bacillus_C megaterium	0	322	729	329	250	170	390	324	283	0	274	393	156	183
Bacillus_I endophyticus	0	0	155	0	0	0	0	0	0	0	0	0	0	0
Bacillus_J thermoamylovorans	0	0	0	0	0	0	173	0	0	0	0	0	0	0
Bacillus_N badius	0	0	0	0	0	0	0	177	0	0	0	0	0	0
Bacillus_U oleronius	0	0	154	0	0	0	0	0	0	0	0	0	0	0
Bacillus_W soli	0	0	243	0	0	0	0	0	0	0	0	0	0	0
Bacillus_W sp002585305	0	0	0	0	0	0	0	219	0	0	0	0	0	0
Bacillus_X butanolivorans	0	0	175	0	0	0	0	0	0	0	0	0	0	0
Bacillus_X frigoritolerans	0	186	413	167	0	0	171	0	0	0	0	0	0	0
Bact-07 sp002383425	0	0	0	0	0	0	0	0	0	0	153	0	0	0
Bact-08 sp000473305	152	0	355	248	239	0	264	7534	299	0	4778	2281	222	0
Bact-08 sp001603425	0	0	0	0	0	0	0	213	0	0	202	0	0	0
Bact-08 sp001769195	0	0	279	154	0	0	0	1084	0	0	275	389	0	0
Bact-08 sp001897515	0	0	493	207	0	0	241	724	167	0	1162	307	0	0
Bact-08 sp002425935	0	0	0	0	0	0	0	215	0	0	0	0	0	0
Bact-08 sp002428635	0	0	0	0	0	0	0	405	0	0	0	0	0	0
Bact-08 sp002840895	0	0	0	0	0	0	0	185	0	0	0	0	0	0
Bact-08 sp002842465	0	0	0	0	0	0	0	299	0	0	0	0	0	0
Bact-08 sp002842515	0	0	0	0	0	0	0	441	0	0	213	0	0	0
Bact-08 sp002842655	0	0	5311	1899	0	0	776	6155	0	0	5454	3652	0	0
Bact-08 sp002842695	0	0	1065	409	0	0	202	1728	0	0	1114	781	0	0
Bact-08 sp003513895	0	0	1076	791	0	0	582	7057	0	0	848	911	0	0
Bact-08 sp003542575	0	0	0	0	0	0	0	541	0	0	184	0	0	0
Bact-19 sp002412425	0	0	158	0	0	0	0	0	0	0	225	0	0	0
Bact-19 sp002869385	0	0	165	0	0	0	0	0	0	0	0	0	0	0
Bact-19 sp003249955	0	0	178	0	0	0	0	0	0	0	0	0	0	0
Bacteriovorax sp002428265	494	390	3938	1211	990	156	0	0	3797	481	0	163	0	0
Bacteriovorax sp002440825	0	229	451	175	0	0	0	0	254	263	0	0	0	0
Bacteriovorax stolpii	532	198	1348	506	979	0	0	0	3447	1593	365	400	934	281
Bacteroides acidifaciens	0	0	0	0	165	0	0	0	0	0	0	0	196	0
Bacteroides bouchesdurhonensis	167	0	0	0	0	0	0	0	0	0	0	0	194	0
Bacteroides caccae	1378	0	241	0	1468	0	0	366	1518	0	499	444	1866	0
Bacteroides cellulosilyticus	1960	0	332	187	2494	0	0	283	1850	0	500	518	3850	0
Bacteroides clarus	507	0	0	0	418	0	0	0	533	0	0	150	830	0
Bacteroides congonensis	159	0	0	0	223	0	0	0	213	0	0	0	262	0
Bacteroides cutis	0	0	0	0	0	0	0	0	0	0	0	169	0	0
Bacteroides eggerthii	1405	0	0	0	1057	0	0	0	1660	0	0	0	2276	0
Bacteroides faecis	518	0	0	0	616	0	0	0	439	0	151	158	727	0
Bacteroides finegoldii	533	0	0	0	759	0	0	0	625	0	0	0	870	0
Bacteroides fragilis	1727	158	413	286	1542	0	0	385	1537	0	650	784	3828	0
Bacteroides fragilis_A	479	0	263	172	530	0	0	171	485	0	341	312	942	0
Bacteroides graminisolvens	12226	562	6142	2032	10710	0	1280	23656	15655	5185	31958	9891	11937	270
Bacteroides ihuae	0	673	321	0	0	0	0	0	0	0	183	312	0	0
Bacteroides intestinalis	666	0	0	0	596	0	0	0	561	0	0	171	1252	0
Bacteroides intestinalis_A	0	0	0	0	0	0	0	0	0	0	0	0	165	0
Bacteroides luti	759	0	423	0	714	0	0	16202	518	188	768	2021	506	0
Bacteroides ndongoniae	0	0	0	0	0	0	0	0	0	0	0	0	184	0
Bacteroides neonati	540	0	200	0	669	0	0	0	1067	0	272	0	758	0
Bacteroides nordii	305	0	263	0	307	0	0	277	295	0	566	512	353	0
Bacteroides ovatus	2769	0	552	308	4353	0	163	620	3338	174	1171	934	4403	0
Bacteroides reticulotermitis	0	409	214	0	0	0	0	0	0	0	173	295	0	0
Bacteroides rodentium	0	0	0	0	166	0	0	0	0	0	0	0	203	0
Bacteroides salyersiae	365	0	0	0	448	0	0	0	327	0	188	220	412	0
Bacteroides sp002307035	0	1076	354	0	0	0	152	184	0	175	191	279	0	0
Bacteroides sp900066265	258	0	0	0	293	0	0	0	261	0	0	0	394	0
Bacteroides stercorirosoris	191	0	0	0	173	0	0	0	177	0	0	0	287	0
Bacteroides stercoris	3528	0	0	0	3184	0	0	0	3507	0	175	155	6281	0
Bacteroides thetaiotaomicron	1968	160	424	261	2323	0	0	533	1874	0	658	583	3323	0
Bacteroides timonensis	0	0	0	0	0	0	0	0	0	0	0	0	222	0
Bacteroides uniformis	7693	0	495	207	6961	0	0	342	7338	0	609	670	15483	0
Bacteroides xylanisolvens	1001	0	185	0	1412	0	0	164	1210	0	302	289	1904	0
Bacteroides_A barnesiae	0	0	0	0	0	0	0	0	0	0	0	0	225	0
Bacteroides_A coprocola	587	0	0	0	599	0	0	0	607	0	0	0	1168	0
Bacteroides_A coprophilus	260	0	0	0	314	0	0	0	281	0	0	0	417	0
Bacteroides_A plebeius	461	0	0	0	492	0	0	0	335	0	0	0	642	0
Bacteroides_A plebeius_A	660	0	0	0	883	0	0	0	644	0	0	0	1564	0
Bacteroides_A sp000434735	859	0	0	0	927	0	0	0	816	0	303	178	1015	0
Bacteroides_A sp002161565	0	0	0	0	167	0	0	0	0	0	0	0	233	0
Bacteroides_A sp900066455	175	0	0	0	0	0	0	0	0	0	0	0	239	0
Bacteroides_B dorei	4574	0	286	186	4813	0	0	177	4270	0	514	397	11190	0
Bacteroides_B massiliensis	2627	0	0	0	2627	0	0	0	2874	0	220	168	5715	0
Bacteroides_B sartorii	220	0	0	0	257	0	0	0	259	0	0	0	441	0
Bacteroides_B sp002493165	0	0	0	0	0	0	0	0	0	0	0	0	162	0
Bacteroides_B vulgatus	10100	0	556	425	10702	0	0	414	10011	0	984	941	24963	0
Bacteroides_C paurosaccharolyticus	466	0	594	225	496	0	0	1179	781	290	5992	1926	902	0
Bacteroides_E coprosuis	0	0	0	0	0	0	0	0	0	0	206	0	0	0
Bacteroides_F pectinophilus	203	0	0	0	277	0	0	0	161	0	0	0	168	0
BAL199 sp000171835	0	396	186	0	0	0	0	0	187	0	0	0	0	159
Balneatrix sp003194385	0	349	215	0	0	0	0	0	225	181	0	0	0	0
Barb7 sp001657575	0	0	0	0	0	0	0	0	0	0	0	0	162	0
Barnesiella intestinihominis	1642	0	0	0	1556	0	0	0	2070	0	161	0	2276	0
Bauldia litoralis	0	874	241	0	0	0	0	0	204	184	0	0	0	302
BBD-1991-14 sp001657395	0	398	175	0	0	0	0	0	214	0	0	0	0	0
BD2-11 sp002238605	0	204	0	0	0	0	0	0	0	0	0	0	0	0
Bdellovibrio bacteriovorus	0	0	0	0	0	0	0	0	248	0	0	0	0	0
Bdellovibrio bacteriovorus_A	0	153	268	0	0	0	0	0	283	0	0	0	0	0
Bdellovibrio bacteriovorus_B	0	0	174	0	0	0	0	0	203	0	0	0	0	0
Bdellovibrio bacteriovorus_C	0	0	0	0	0	0	0	0	208	0	0	0	0	0
Bdellovibrio bacteriovorus_D	0	162	375	0	0	0	0	0	403	0	0	0	0	196
Bdellovibrio bacteriovorus_E	0	0	175	0	0	0	0	0	232	0	0	0	0	0
Bdellovibrio bacteriovorus_F	0	0	0	0	0	0	0	0	223	0	0	0	0	0
Bdellovibrio sp000786105	0	0	244	0	0	0	0	0	243	0	0	0	0	0
Bdellovibrio sp002209355	0	0	336	0	0	0	0	0	347	0	0	0	0	0
Bdellovibrio sp002381805	0	150	273	0	0	0	0	0	219	0	0	0	0	0
Bdellovibrio_A exovorus	0	213	279	0	0	0	0	0	0	0	0	0	0	0
Bdellovibrio_A sp001771815	0	228	295	0	0	159	0	0	0	0	0	0	0	0
Belliella baltica	164	0	0	0	0	0	0	0	0	0	0	0	0	0
Bellilinea sp001796355	0	159	0	0	0	0	0	0	0	0	0	0	0	0
Belnapia moabensis	0	472	225	0	0	0	0	0	179	186	0	0	0	417
Belnapia rosea	0	886	311	0	0	0	0	0	230	366	0	0	0	597
Belnapia sp000802185	0	559	184	0	0	0	0	0	0	283	0	0	0	365
Bergeriella denitrificans	443	0	0	0	957	0	0	0	1194	0	195	0	1651	0
Bergeriella iguanae	339	0	0	0	630	0	0	0	753	0	0	0	946	0
Bergeriella sp002216145	509	0	0	0	924	0	0	0	1078	0	172	0	1514	0
Bergeriella sp002327085	431	0	0	0	654	0	0	0	818	0	153	0	1181	0
Bergeriella sp002803635	449	0	0	0	767	0	0	0	998	0	187	0	1416	0
Berkiella aquae	0	0	153	0	0	0	0	0	0	0	0	0	0	0
Berkiella_A cookevillensis	0	0	0	0	0	0	0	0	2004	0	0	0	155	0
Bernardetia litoralis	0	0	237	0	0	0	0	0	0	0	0	193	0	0
Bernardetia sp002784125	0	0	177	0	0	0	0	0	0	0	0	0	0	0
Beta-01 sp001603715	0	212	159	0	0	0	0	0	0	0	0	0	0	0
Beutenbergia cavernae	0	483	246	0	0	0	0	0	164	0	0	0	0	164
Bifidobacterium adolescentis	8267	666	905	604	8255	0	163	240	7709	0	1391	882	18277	0
Bifidobacterium angulatum	518	0	0	0	612	0	0	0	411	0	0	0	792	0
Bifidobacterium bifidum	1156	0	158	0	867	0	0	0	1036	0	0	0	2210	0
Bifidobacterium breve	0	0	0	0	186	0	0	0	195	0	0	0	372	0
Bifidobacterium catenulatum	671	0	0	0	504	0	0	0	473	0	214	0	1397	0
Bifidobacterium dentium	0	0	0	0	0	0	0	0	0	0	0	0	226	0
Bifidobacterium infantis	0	0	0	0	0	0	0	0	0	0	0	0	213	0
Bifidobacterium longum	2507	165	338	206	2478	0	0	0	2580	0	292	291	5873	0
Bifidobacterium pseudocatenulatum	1287	0	168	0	1354	0	0	0	1319	0	275	312	3372	0
Bifidobacterium sp002742445	0	0	0	0	207	0	0	0	0	0	0	0	319	0
Bifidobacterium subtile	0	0	0	0	0	0	0	0	0	0	0	0	208	0
Bifidobacterium thermacidophilum	0	0	0	0	0	0	0	0	238	0	0	0	207	0
Bilophila wadsworthia	420	172	201	0	716	0	0	0	1212	0	270	183	2187	0
Bin103 sp002238925	0	240	165	0	0	0	0	0	150	0	0	0	0	0
Bin134 sp002239105	0	167	0	0	0	0	0	0	0	0	0	0	0	0
Bin52 sp002238645	0	252	0	0	0	0	0	0	0	0	0	0	0	0
Bin65 sp002238725	0	225	0	0	0	0	0	0	0	0	0	0	0	0
Bin65 sp900197615	0	201	0	0	0	0	0	0	0	0	0	0	0	0
Bin87 sp002238825	0	170	0	0	0	0	0	0	0	0	0	0	0	0
Bin94 sp002238865	0	191	0	0	0	0	0	0	0	0	0	0	0	0
Bin95 sp002238885	0	195	0	0	0	0	0	0	0	0	0	0	0	0
Binatus sp003135855	0	161	0	0	0	0	0	0	0	0	0	0	0	0
Bizionia_B echini	0	0	199	0	0	0	0	0	0	0	0	0	209	0
BK-30 sp002837145	160	1052	840	271	221	0	202	0	544	353	251	229	176	256
Blastochloris viridis	0	505	209	0	0	0	0	0	2938	0	0	0	0	180
Blastococcus aggregatus	0	476	314	0	0	0	0	0	0	0	345	0	0	210
Blastococcus atacamensis	0	343	187	0	0	0	0	0	0	0	0	0	0	0
Blastococcus massiliensis	0	396	250	0	0	0	0	0	0	0	175	0	0	176
Blastococcus saxobsidens	0	405	183	0	0	0	0	0	0	0	0	0	0	0
Blastococcus saxobsidens_A	0	481	179	0	0	0	0	0	0	0	0	0	0	0
Blastococcus sp000620185	0	522	249	0	0	0	0	0	0	0	0	0	0	167
Blastococcus sp000702465	0	437	178	0	0	0	0	0	0	0	0	0	0	0
Blastococcus sp003075095	0	542	229	0	0	0	0	0	0	0	0	0	0	174
Blastococcus sp900102115	0	405	396	0	0	0	0	0	0	156	351	0	0	237
Blastococcus sp900102425	0	517	340	0	0	0	0	0	0	0	292	0	0	356
Blastococcus sp900109665	0	484	211	0	0	0	0	0	0	0	0	0	0	154
Blastococcus sp900112815	0	427	239	0	0	0	0	0	0	0	0	0	0	177
Blastococcus sp900188025	0	418	214	0	0	0	0	0	0	0	0	0	0	152
Blastococcus sp900230285	0	427	235	0	0	0	0	0	151	0	0	0	0	155
Blastococcus_A endophyticus	0	535	212	0	0	0	0	0	0	0	0	0	0	156
Blastococcus_A sp000701365	0	585	257	0	0	0	0	0	0	0	0	0	0	218
Blastomonas delafieldii	0	184	166	0	0	0	0	0	154	0	0	0	0	0
Blastomonas natatoria	0	163	0	0	0	0	0	0	0	0	0	0	0	0
Blastomonas sp000331245	0	158	0	0	0	0	0	0	0	0	0	0	0	0
Blastomonas sp000503195	0	156	0	0	0	0	0	0	0	0	0	0	0	0
Blastomonas sp000786215	0	169	0	0	0	0	0	0	0	0	0	0	0	0
Blastomonas sp001556365	0	219	0	0	0	0	0	0	0	0	0	0	0	0
Blastomonas sp001713435	0	256	164	0	0	0	0	0	0	0	0	0	0	0
Blastopirellula marina	0	232	160	0	0	0	0	0	0	0	0	0	0	0
Blastopirellula_A marina_B	0	151	0	0	0	0	0	0	0	0	0	0	0	0
Blautia hansenii	173	0	0	0	0	0	0	0	183	0	0	0	267	0
Blautia producta	0	0	0	0	0	0	0	0	0	0	0	0	155	0
Blautia sp000432195	0	0	0	0	159	0	0	0	0	0	0	0	223	0
Blautia sp000436935	1055	0	0	0	1199	0	0	0	767	0	210	0	1658	0
Blautia sp001304935	0	0	0	0	0	0	0	0	0	0	0	0	158	0
Blautia_A massiliensis	4709	0	203	0	3944	0	0	0	3474	0	368	0	8086	0
Blautia_A obeum	2579	0	240	198	2412	0	0	0	2663	0	478	272	5403	0
Blautia_A obeum_B	285	0	0	0	244	0	0	0	252	0	0	0	423	0
Blautia_A sp000285855	928	0	169	0	803	0	0	0	790	0	243	162	1548	0
Blautia_A sp000433815	228	0	0	0	356	0	0	0	266	0	0	0	552	0
Blautia_A sp000436615	1194	0	0	0	1228	0	0	0	808	0	232	0	2096	0
Blautia_A sp900066145	627	0	0	0	580	0	0	0	478	0	0	0	1283	0
Blautia_A sp900066165	3737	0	200	158	2943	0	0	0	2987	0	403	305	6603	0
Blautia_A sp900066205	831	0	0	0	841	0	0	0	485	0	0	0	1247	0
Blautia_A sp900066335	1361	0	0	0	1399	0	0	0	926	0	0	0	1926	0
Blautia_A sp900066355	432	0	0	0	395	0	0	0	349	0	0	0	781	0
Blautia_A sp900066505	487	0	0	0	338	0	0	0	318	0	0	0	665	0
Blautia_A sp900120195	300	0	0	0	283	0	0	0	291	0	0	0	458	0
Blautia_A wexlerae	21382	232	935	689	18024	0	213	386	18354	0	2787	985	34947	0
BM003 sp002868855	0	150	0	0	0	0	0	0	0	0	0	0	0	0
BM524 sp002869315	0	0	0	0	0	0	0	196	0	0	0	0	0	0
BMS3Abin12 sp002897735	0	228	0	0	0	0	0	0	0	0	0	0	0	0
BMS3ABIN17 sp002897655	0	217	0	0	0	0	0	0	0	0	0	0	0	0
BN30871 sp001493195	0	0	0	0	0	0	0	0	0	0	0	241	0	0
BN30871 sp002412865	0	0	0	0	0	0	0	0	0	0	0	150	0	0
BOG-1112 sp003136475	0	0	177	0	0	0	0	0	0	0	0	0	0	0
Bog-1198 sp003132425	0	231	0	0	0	0	0	0	0	0	0	0	0	0
Bog-1198 sp003134045	0	317	210	0	0	0	0	0	169	0	0	0	0	0
Bog-1198 sp003137095	0	418	220	0	0	0	0	0	0	0	0	0	0	154
Bog-1198 sp003164785	0	292	0	0	0	0	0	0	0	0	0	0	0	0
Bog-1340 sp003142075	0	383	351	152	0	150	267	0	0	0	0	0	0	0
BOG-1363 sp003136555	0	386	265	0	0	237	0	0	0	0	0	0	0	152
BOG-1460 sp003159675	0	286	0	0	0	0	0	0	0	0	0	0	0	175
Bog-1492 sp003136655	0	194	0	0	0	0	0	0	0	0	0	0	0	0
BOG-1502 sp003134035	0	211	0	0	0	0	0	0	0	0	0	0	0	0
Bog-1524 sp003164045	0	169	0	0	0	0	0	0	0	0	0	0	0	0
Bog-1524 sp003164495	0	225	0	0	0	0	0	0	0	0	0	0	0	0
Bog-159 sp003166475	0	269	206	0	0	0	0	0	0	0	0	0	0	0
BOG-224 sp003139735	0	246	0	0	0	0	0	0	0	0	0	0	0	0
Bog-375 sp003142185	0	250	0	0	0	0	0	0	0	0	0	0	0	0
Bog-375 sp003164035	0	287	151	0	0	0	0	0	0	0	0	0	0	0
Bog-473 sp003133545	0	231	0	0	0	0	0	0	0	0	0	0	0	0
Bog-473 sp003160635	0	196	0	0	0	0	0	0	0	0	0	0	0	0
Bog-473 sp003169235	0	293	0	0	0	0	0	0	203	0	0	0	0	0
Bog-515 sp003155135	0	238	0	0	0	0	0	0	0	0	0	0	0	0
Bog-532 sp003164955	0	599	266	0	0	0	0	0	169	212	0	0	0	259
Bog-752 sp003132645	0	518	0	0	0	0	0	0	0	0	0	0	0	178
Bog-752 sp003157715	0	379	0	0	0	0	0	0	0	0	0	0	0	0
Bog-752 sp003164655	0	601	168	0	0	0	0	0	0	150	0	0	0	179
Bog-756 sp003138855	0	201	0	0	0	0	0	0	0	0	0	0	0	0
Bog-756 sp003153575	0	236	0	0	0	0	0	0	0	0	0	0	0	0
Bog-756 sp003157945	0	214	0	0	0	0	0	0	0	0	0	0	0	0
Bog-756 sp003164095	0	256	0	0	0	0	0	0	0	0	0	0	0	0
BOG-908 sp003133065	0	203	0	0	0	0	0	0	0	0	0	0	0	0
BOG-930 sp003164455	0	306	0	0	0	0	0	0	0	0	0	0	0	0
BOG-931 sp003164375	0	402	155	0	0	0	0	0	0	0	0	0	0	162
BOG-932 sp003165335	0	158	0	0	0	0	0	0	0	0	0	0	0	0
BOG-933 sp003165295	0	213	156	0	0	0	0	0	0	0	0	0	0	0
BOG-934 sp003164305	0	361	182	0	0	0	0	0	150	0	0	0	0	196
BOG-935 sp003165275	0	377	153	0	0	0	0	0	160	0	0	0	0	0
BOG-938 sp003164925	0	209	0	0	0	0	0	0	0	0	0	0	0	0
Bog-939 sp003164825	0	475	189	0	0	0	0	0	0	153	0	0	0	0
Bog-939 sp003164915	0	389	177	0	0	0	0	0	165	0	0	0	0	0
Bog-950 sp003165895	0	0	168	0	0	0	0	0	0	0	0	0	0	0
BOG-994 sp003136595	0	357	223	0	0	0	0	0	190	0	0	0	0	0
Bordetella avium	0	237	165	0	0	0	0	0	0	0	0	0	0	0
Bordetella hinzii	0	305	194	0	0	0	0	0	188	0	0	0	0	0
Bordetella holmesii	0	177	164	0	0	0	0	0	0	0	0	0	0	0
Bordetella pertussis	158	990	855	307	334	232	164	0	652	354	325	426	239	306
Bordetella pseudohinzii	0	234	164	0	0	0	0	0	0	0	0	0	0	0
Bordetella sp002261335	0	533	363	159	152	0	397	0	313	206	0	0	0	199
Bordetella sp002261355	0	210	185	0	0	0	0	0	0	0	0	0	0	0
Bordetella sp002261475	0	456	300	0	0	0	0	0	0	0	0	0	0	177
Bordetella trematum	0	531	392	0	160	0	0	0	292	200	159	0	0	0
Bordetella_A petrii	0	344	217	0	0	0	0	0	198	154	0	0	0	0
Bordetella_A sp002261185	0	251	231	0	0	0	0	0	0	0	0	0	0	0
Bordetella_A sp002261265	0	348	378	0	0	0	0	0	168	156	0	0	0	0
Bordetella_A sp002261345	0	492	346	0	0	0	0	0	219	175	0	0	0	171
Bordetella_B ansorpii_A	0	269	194	0	0	0	0	0	0	0	0	0	0	0
Bordetella_B ansorpii_B	0	260	171	0	0	0	0	0	0	0	0	0	0	0
Bordetella_B sp000382185	0	313	202	0	0	0	0	0	0	0	0	247	0	0
Bordetella_B sp002119665	0	376	256	0	0	0	0	0	164	0	0	0	0	0
Bordetella_C bronchialis	0	447	241	0	0	0	0	0	184	151	0	0	0	157
Bordetella_C flabilis	0	376	258	0	0	0	0	0	0	157	0	0	0	154
Bordetella_C sp001433395	0	343	241	0	0	0	0	0	167	0	0	0	0	0
Bordetella_C sp001704295	0	348	185	0	0	0	0	0	0	0	0	0	0	0
Bordetella_C sp002119685	0	243	0	0	0	0	0	0	0	0	0	0	0	0
Bordetella_C sp002119725	0	410	259	0	0	0	0	0	189	0	0	0	0	0
Bordetella_C sp002209485	0	443	318	0	0	0	0	0	169	0	0	0	0	0
Bordetella_C sp002261215	0	404	248	0	0	0	0	0	175	0	0	0	0	0
Bordetella_C sp002261225	0	454	315	0	0	0	0	0	220	0	0	0	0	180
Bordetella_C sp002261425	0	251	238	0	0	0	0	0	0	0	0	0	0	0
Bosea lathyri	0	293	190	0	0	0	0	0	221	0	0	0	0	0
Bosea lupini	0	405	238	0	170	0	0	0	331	181	0	0	184	161
Bosea robiniae	332	604	355	0	524	0	0	0	1087	506	0	0	705	336
Bosea sp000735605	0	211	0	0	0	0	0	0	163	0	0	0	0	0
Bosea sp000745475	0	523	258	0	232	0	0	0	353	181	0	0	173	228
Bosea sp001295925	0	280	0	0	0	0	0	0	0	0	0	0	0	0
Bosea sp001426225	0	532	191	0	0	0	0	0	162	0	0	0	0	0
Bosea sp001429395	0	362	193	0	0	0	0	0	174	0	0	0	0	154
Bosea sp001429505	0	326	0	0	150	0	0	0	187	0	0	0	0	0
Bosea sp001509835	0	463	267	0	264	0	0	0	369	217	0	0	302	173
Bosea sp001556025	0	366	152	0	0	0	0	0	0	0	0	0	0	0
Bosea sp001556125	0	536	218	0	173	0	0	0	558	198	0	0	0	189
Bosea sp001562255	0	266	0	0	0	0	338	0	0	0	0	0	0	0
Bosea sp001713455	0	419	230	0	0	0	0	0	210	0	0	0	0	159
Bosea sp001748145	0	254	0	0	0	0	0	0	0	0	0	0	0	0
Bosea sp001898115	0	239	151	0	0	0	0	0	194	0	0	0	0	0
Bosea sp002220095	0	349	183	0	162	0	0	0	297	0	0	0	0	0
Bosea sp002279705	0	233	0	0	0	0	0	0	0	0	0	0	0	0
Bosea sp002917105	0	167	0	0	0	0	0	0	0	0	0	0	0	0
Bosea sp003046175	0	448	170	0	0	0	0	0	0	0	0	0	0	0
Bosea sp003208615	0	249	178	0	0	0	0	0	181	0	0	0	0	0
Bosea sp003241815	0	217	0	0	0	0	0	0	0	0	0	0	0	0
Bosea sp003248805	0	413	168	0	0	0	0	0	230	0	0	0	0	159
Bosea sp900112185	0	334	201	0	253	0	0	0	346	165	0	0	188	0
Bosea sp900113835	0	268	0	0	0	0	0	0	0	0	0	0	0	0
Bosea sp900156025	0	265	157	0	0	0	0	0	191	0	0	0	0	151
Bosea sp900185715	0	385	152	0	0	0	0	0	201	0	0	0	0	150
Bosea sp900466745	0	296	169	0	0	0	0	0	224	0	0	0	0	0
Bosea sp900470095	0	206	0	0	0	0	0	0	0	0	0	0	0	0
Bosea sp900470775	0	315	162	0	0	0	0	0	0	0	0	0	0	0
Bosea sp900473415	0	381	181	0	0	0	0	0	195	190	0	0	0	181
Bosea thiooxidans	0	364	158	0	154	0	0	0	360	206	0	0	225	178
Bosea vaviloviae	0	247	0	0	0	0	0	0	0	0	0	0	0	0
Bosea vaviloviae_B	0	304	153	0	0	0	0	0	166	0	0	0	0	0
Bowdeniella nasicola	0	0	0	0	0	0	0	0	161	0	0	0	0	0
Brachybacterium alimentarium	0	239	185	0	0	0	0	0	0	0	0	0	0	0
Brachybacterium faecium	0	224	163	0	0	0	0	0	0	0	0	0	0	0
Brachybacterium ginsengisoli	0	230	152	0	0	0	0	0	0	0	0	0	0	0
Brachybacterium massiliense	0	230	168	0	0	0	0	0	0	0	0	0	0	0
Brachybacterium muris	0	251	359	195	159	0	0	0	266	0	762	0	151	0
Brachybacterium nesterenkovii	0	247	151	0	0	0	0	0	159	0	988	0	0	0
Brachybacterium paraconglomeratum	0	656	427	166	214	0	0	0	268	0	395	170	0	221
Brachybacterium phenoliresistens	0	366	169	0	0	0	0	0	0	0	0	0	0	0
Brachybacterium sp001969445	0	289	162	0	0	0	0	0	0	0	0	0	0	0
Brachybacterium sp002216795	0	164	0	0	0	0	0	0	0	0	0	0	0	0
Brachybacterium sp002407185	0	196	0	0	0	0	0	0	0	0	0	0	0	0
Brachybacterium sp002871795	0	170	0	0	0	0	0	0	0	0	0	0	0	0
Brachybacterium sp003130585	0	223	0	0	0	0	0	0	0	0	0	0	0	0
Brachybacterium squillarum	0	245	169	0	0	0	0	0	180	0	269	0	0	0
Brachybacterium xerosis	0	200	161	0	0	0	0	0	0	0	0	0	0	0
Brachymonas chironomi	642	371	352	0	734	0	0	0	1528	244	814	0	1014	0
Brachymonas denitrificans	224	473	398	0	210	0	180	0	600	218	220	0	414	0
Brachyspira pilosicoli	0	0	217	0	0	0	0	156	0	0	0	0	0	0
Bradymonas sediminis	0	153	0	0	0	0	0	0	0	0	0	0	0	0
Bradyrhizobium algeriense	0	1458	266	0	0	319	0	0	190	460	0	0	0	751
Bradyrhizobium arachidis	0	374	194	0	0	158	0	0	168	0	0	0	0	162
Bradyrhizobium canariense_A	0	626	250	0	0	180	0	0	190	186	0	0	0	243
Bradyrhizobium canariense_B	0	353	158	0	0	0	0	0	0	0	0	0	0	0
Bradyrhizobium diazoefficiens	0	315	175	0	0	0	0	0	0	0	0	0	0	0
Bradyrhizobium elkanii	0	606	331	0	158	0	0	0	218	0	0	0	0	241
Bradyrhizobium elkanii_A	0	554	158	0	0	0	0	0	0	0	0	0	0	246
Bradyrhizobium elkanii_B	0	406	0	0	0	0	0	0	0	0	0	0	0	179
Bradyrhizobium embrapense	0	223	0	0	0	0	0	0	0	0	0	0	0	0
Bradyrhizobium erythrophlei_A	0	731	251	0	0	215	0	0	225	223	0	0	0	331
Bradyrhizobium erythrophlei_B	0	449	0	0	0	0	0	0	0	0	0	0	0	208
Bradyrhizobium erythrophlei_C	0	542	198	0	0	0	0	0	0	150	0	0	0	202
Bradyrhizobium erythrophlei_D	0	568	189	0	0	178	0	0	197	154	0	0	0	233
Bradyrhizobium erythrophlei_E	0	249	0	0	0	0	0	0	0	0	0	0	0	0
Bradyrhizobium icense	0	581	187	0	0	155	0	0	0	179	0	0	0	318
Bradyrhizobium japonicum	0	1116	565	176	285	384	0	0	407	312	0	176	0	505
Bradyrhizobium japonicum_A	0	234	0	0	0	0	0	0	0	0	0	0	0	0
Bradyrhizobium japonicum_B	0	304	0	0	0	0	0	0	0	0	0	0	0	0
Bradyrhizobium japonicum_C	0	389	156	0	0	0	0	0	151	0	0	0	0	176
Bradyrhizobium japonicum_D	0	269	0	0	0	0	0	0	0	0	0	0	0	0
Bradyrhizobium jicamae	0	647	0	0	0	0	0	0	0	285	0	0	0	318
Bradyrhizobium lablabi	0	590	168	0	0	171	0	0	154	245	0	0	0	343
Bradyrhizobium lablabi_A	0	444	189	0	0	164	0	0	0	169	0	0	0	196
Bradyrhizobium lablabi_B	0	514	0	0	158	196	0	0	195	197	0	0	0	284
Bradyrhizobium liaoningense	0	421	0	0	0	0	0	0	0	0	0	0	0	0
Bradyrhizobium manausense	0	316	0	0	0	0	0	0	0	0	0	0	0	0
Bradyrhizobium mercantei	0	220	0	0	0	0	0	0	0	0	0	0	0	0
Bradyrhizobium neotropicale	0	410	212	0	0	0	0	0	0	161	0	0	0	181
Bradyrhizobium oligotrophicum	0	536	192	0	0	175	0	0	0	155	0	0	0	229
Bradyrhizobium ottawaense	0	304	0	0	0	0	0	0	0	0	0	0	0	0
Bradyrhizobium ottawaense_A	0	590	185	0	230	210	0	0	153	165	0	0	0	319
Bradyrhizobium pachyrhizi	0	682	344	0	157	0	0	0	202	154	0	0	0	246
Bradyrhizobium paxllaeri	0	539	0	0	0	0	0	0	0	175	0	0	0	273
Bradyrhizobium retamae	0	359	0	0	0	0	0	0	0	0	0	0	0	180
Bradyrhizobium shewense	0	241	0	0	0	0	0	0	0	0	0	0	0	0
Bradyrhizobium sp000015165	0	479	214	0	0	0	0	0	0	0	0	0	0	167
Bradyrhizobium sp000026145	0	380	153	0	0	0	0	0	0	0	0	0	0	157
Bradyrhizobium sp000239775	0	397	166	0	0	0	0	0	151	0	0	0	0	158
Bradyrhizobium sp000239795	0	388	207	0	0	0	0	0	0	0	0	0	0	0
Bradyrhizobium sp000239815	0	531	227	0	0	0	0	0	216	153	0	0	0	182
Bradyrhizobium sp000244915	0	238	0	0	0	0	0	0	0	0	0	0	0	0
Bradyrhizobium sp000261685	0	282	0	0	0	0	0	0	0	0	0	0	0	0
Bradyrhizobium sp000282615	0	281	164	0	0	0	0	0	0	0	0	0	0	0
Bradyrhizobium sp000284275	0	310	0	0	0	0	0	0	0	0	0	0	0	0
Bradyrhizobium sp000296215	0	381	0	0	0	0	0	0	0	0	0	0	0	0
Bradyrhizobium sp000426105	0	592	164	0	171	191	0	0	0	200	0	0	0	221
Bradyrhizobium sp000426245	0	468	213	0	0	0	0	0	160	0	0	0	0	215
Bradyrhizobium sp000426785	0	366	184	0	0	0	0	0	167	0	0	0	0	0
Bradyrhizobium sp000472385	0	400	186	0	0	0	0	0	199	0	0	0	0	166
Bradyrhizobium sp000472425	0	522	191	0	0	0	0	0	177	0	0	0	0	216
Bradyrhizobium sp000472925	0	420	195	0	0	198	0	0	176	160	0	0	0	165
Bradyrhizobium sp000473045	0	273	0	0	0	0	0	0	0	0	0	0	0	0
Bradyrhizobium sp000473065	0	203	0	0	0	0	0	0	0	0	0	0	0	0
Bradyrhizobium sp000515415	0	403	189	0	0	0	0	0	0	0	0	0	0	0
Bradyrhizobium sp000617845	0	256	0	0	0	0	0	0	0	0	0	0	0	0
Bradyrhizobium sp000701345	0	364	0	0	0	0	0	0	0	0	0	0	0	183
Bradyrhizobium sp000938255	0	408	184	0	0	0	0	0	0	0	0	0	0	152
Bradyrhizobium sp000938305	0	700	332	0	184	209	0	0	191	224	0	0	0	269
Bradyrhizobium sp001464035	0	516	197	0	0	0	0	0	169	154	0	0	0	238
Bradyrhizobium sp001542415	0	423	199	0	0	0	0	0	0	0	0	0	0	199
Bradyrhizobium sp001556045	0	256	184	0	156	0	0	0	153	0	0	0	0	152
Bradyrhizobium sp001590795	0	303	0	0	0	0	0	0	0	0	0	0	0	152
Bradyrhizobium sp001641635	0	382	159	0	0	0	0	0	0	0	0	0	0	0
Bradyrhizobium sp001693485	0	307	0	0	0	0	0	0	0	158	0	0	0	178
Bradyrhizobium sp001908185	0	184	0	0	0	0	0	0	0	0	0	0	0	0
Bradyrhizobium sp001908205	0	201	0	0	0	0	0	0	0	0	0	0	0	0
Bradyrhizobium sp001908235	0	256	0	0	0	0	0	0	0	0	0	0	0	0
Bradyrhizobium sp002068095	0	228	0	0	0	0	0	0	0	0	0	0	0	0
Bradyrhizobium sp002266435	0	247	0	0	0	0	0	0	0	0	0	0	0	0
Bradyrhizobium sp002266465	0	279	0	0	0	0	0	0	0	0	0	0	0	0
Bradyrhizobium sp002531575	0	202	0	0	0	0	0	0	0	0	0	0	0	0
Bradyrhizobium sp002532045	0	253	0	0	0	0	0	0	0	0	0	0	0	0
Bradyrhizobium sp002776695	0	228	0	0	0	0	0	0	0	0	0	0	0	0
Bradyrhizobium sp002795245	0	181	0	0	0	0	0	0	0	0	0	0	0	0
Bradyrhizobium sp002831585	0	459	182	0	0	0	0	0	157	0	0	0	0	173
Bradyrhizobium sp003020075	0	1466	234	0	175	443	0	0	0	291	0	0	0	0
Bradyrhizobium sp003020115	0	184	0	0	0	0	0	0	0	0	0	0	0	0
Bradyrhizobium sp003020125	0	201	0	0	0	0	0	0	0	0	0	0	0	0
Bradyrhizobium sp900099855	0	241	0	0	0	0	0	0	0	0	0	0	0	0
Bradyrhizobium sp900103365	0	556	154	0	0	178	0	0	0	0	0	0	0	251
Bradyrhizobium sp900109945	0	286	0	0	0	212	0	0	0	0	0	0	0	0
Bradyrhizobium sp900113725	0	395	171	0	0	0	0	0	0	0	0	0	0	0
Bradyrhizobium sp900113735	0	252	0	0	0	0	0	0	0	0	0	0	0	0
Bradyrhizobium sp900114915	0	237	0	0	0	0	0	0	0	0	0	0	0	0
Bradyrhizobium sp900115265	0	293	0	0	0	0	0	0	0	0	0	0	0	0
Bradyrhizobium sp900176205	0	373	0	0	0	0	0	0	161	0	0	0	0	0
Bradyrhizobium sp900324035	0	227	0	0	0	0	0	0	0	0	0	0	0	0
Bradyrhizobium stylosanthis	0	260	0	0	0	0	0	0	0	0	0	0	0	0
Bradyrhizobium tropici	0	220	0	0	0	0	0	0	0	0	0	0	0	0
Bradyrhizobium tropiciagri	0	192	0	0	0	0	0	0	0	0	0	0	0	0
Bradyrhizobium valentinum	0	954	263	0	0	231	0	0	152	367	0	0	0	494
Bradyrhizobium viridifuturi	0	323	155	0	0	0	0	0	0	0	0	0	0	0
Bradyrhizobium yuanmingense	0	541	283	0	0	0	0	0	186	158	0	0	0	225
Branchiibius hedensis	0	199	0	0	0	0	0	0	0	0	0	0	0	0
Branchiibius sp001594145	0	207	0	0	0	0	0	0	161	0	0	0	0	0
Breoghania corrubedonensis	0	324	150	0	0	0	0	0	159	0	0	0	0	0
Brevibacillus thermoruber	0	178	0	0	0	0	0	0	0	0	0	0	0	0
Brevibacillus_B laterosporus_C	0	0	174	0	0	0	0	0	0	0	0	0	0	0
Brevibacterium album	0	247	0	0	0	0	0	0	162	0	0	0	0	0
Brevibacterium aurantiacum	0	223	230	0	0	0	0	0	162	0	234	150	0	0
Brevibacterium casei	264	341	181	0	243	0	0	0	373	0	185	0	189	0
Brevibacterium epidermidis	0	0	193	0	0	0	0	0	0	0	537	0	0	0
Brevibacterium ihuae	0	214	0	0	0	0	0	0	0	0	0	0	0	0
Brevibacterium luteolum	173	330	210	0	0	0	0	0	183	0	263	0	152	0
Brevibacterium senegalense	0	220	0	0	0	0	0	0	205	0	0	0	0	0
Brevibacterium yomogidense	0	177	0	0	0	0	0	0	0	0	0	0	0	0
Brevirhabdus pacifica	0	193	0	0	0	0	0	0	0	0	0	0	0	0
Brevundimonas abyssalis	0	226	0	0	0	0	0	0	0	0	0	0	0	0
Brevundimonas aveniformis	0	185	0	0	0	0	0	0	0	0	0	0	0	0
Brevundimonas bacteroides	0	188	0	0	0	0	0	0	0	0	0	0	0	0
Brevundimonas diminuta	190	323	243	0	310	0	0	0	229	0	0	0	156	0
Brevundimonas diminuta_B	193	276	208	0	304	0	0	0	259	0	0	0	222	0
Brevundimonas naejangsanensis_A	0	171	0	0	0	0	0	0	0	0	0	0	0	0
Brevundimonas nasdae	0	159	0	0	0	0	0	0	0	0	0	0	0	0
Brevundimonas sp000155575	0	334	234	0	0	0	0	0	0	0	0	0	0	0
Brevundimonas sp001295975	0	178	0	0	0	0	0	0	0	0	0	0	0	0
Brevundimonas sp001310255	0	212	0	0	0	0	0	0	0	0	0	0	0	0
Brevundimonas sp001424025	0	303	168	0	0	0	0	0	0	0	0	0	0	0
Brevundimonas sp001425945	0	387	206	0	0	0	0	0	0	0	0	0	0	0
Brevundimonas sp001427825	0	341	209	0	0	0	0	0	0	0	0	0	0	0
Brevundimonas sp001794825	0	305	0	0	0	0	0	0	0	0	0	0	0	0
Brevundimonas sp002002865	0	232	151	0	0	0	0	0	0	0	0	0	0	0
Brevundimonas sp002292165	0	292	167	0	0	0	0	0	0	153	0	0	0	0
Brevundimonas sp002341585	0	207	164	0	0	0	0	0	0	0	0	0	0	0
Brevundimonas sp002343425	0	376	208	0	0	0	0	0	0	0	0	0	0	0
Brevundimonas sp002387245	0	192	0	0	176	0	0	0	0	0	0	221	0	0
Brevundimonas sp002434505	0	167	0	0	0	0	0	0	0	0	0	0	0	0
Brevundimonas sp002479325	0	194	0	0	0	0	0	0	0	0	0	0	0	0
Brevundimonas sp002479495	190	186	0	0	335	0	0	0	0	0	0	0	0	0
Brevundimonas sp002483305	0	364	165	0	0	0	0	0	0	0	0	0	0	0
Brevundimonas sp002484265	0	161	0	0	0	0	0	0	0	0	0	0	0	0
Brevundimonas sp002979535	210	212	182	0	394	0	0	0	158	0	0	0	0	0
Brevundimonas sp003248965	214	203	0	0	257	0	0	0	231	0	0	0	363	0
Brevundimonas subvibrioides	0	237	0	0	0	0	0	0	0	0	0	0	0	0
Brevundimonas subvibrioides_B	0	283	168	0	0	0	0	0	0	0	0	0	0	0
Brevundimonas subvibrioides_C	0	288	162	0	0	0	0	0	0	0	0	0	0	0
Brevundimonas vesicularis	0	700	528	164	0	0	0	0	229	271	0	164	0	250
Brevundimonas viscosa	0	244	150	0	0	0	0	0	0	0	0	0	0	0
BRH-c0 sp000961645	0	185	0	0	0	0	0	0	0	0	0	0	0	0
BRH-c0 sp002388905	0	176	0	0	0	0	0	0	0	0	0	0	0	0
BRH-c57 sp000961745	0	258	161	0	0	0	0	0	172	0	0	0	0	0
Brocadia caroliniensis	0	315	0	0	0	0	0	0	0	0	0	0	0	0
Brochothrix thermosphacta	380	0	0	0	0	0	0	0	0	0	0	0	0	0
Brucella melitensis	0	196	155	0	0	0	0	0	0	0	0	0	0	0
Brumimicrobium mesophilum	0	0	169	0	0	0	0	0	0	0	0	0	0	0
BSSC1 sp002256435	0	2172	9419	1429	0	411	1836	208	0	844	0	0	0	153
BSSC1 sp002256765	0	757	3123	443	0	172	560	0	0	338	0	0	0	0
BSW11-IV sp000447755	0	0	170	0	0	0	0	0	0	0	0	0	0	0
Budvicia aquatica	651	0	355	0	908	0	0	0	231	0	0	0	0	0
Burkholderia ambifaria	0	474	353	0	0	0	0	0	194	151	0	0	0	169
Burkholderia ambifaria_A	0	170	0	0	0	0	0	0	0	0	0	0	0	0
Burkholderia anthina	0	238	188	0	0	0	0	0	0	0	0	0	0	0
Burkholderia cenocepacia	0	360	412	223	195	0	0	0	346	179	0	156	0	0
Burkholderia cenocepacia_B	0	402	288	0	0	0	0	0	166	0	0	0	0	0
Burkholderia cepacia	0	1047	864	247	329	243	223	0	513	372	202	254	188	456
Burkholderia cepacia_E	0	175	0	0	0	0	0	0	237	0	0	0	0	0
Burkholderia contaminans	0	918	539	240	283	184	178	186	413	283	0	176	168	302
Burkholderia diffusa	0	244	191	0	0	0	0	0	0	0	0	0	0	0
Burkholderia dolosa	0	170	0	0	0	0	0	0	0	0	0	0	0	0
Burkholderia gladioli	165	1441	1073	329	493	296	258	0	750	504	254	241	266	493
Burkholderia glumae	0	357	280	0	0	0	0	0	163	0	0	0	0	0
Burkholderia humptydooensis	0	218	173	0	0	0	0	0	0	0	0	0	0	0
Burkholderia latens	0	165	0	0	0	0	0	0	0	0	0	0	0	0
Burkholderia mallei	206	634	594	243	262	0	0	0	415	234	165	155	0	214
Burkholderia mesoacidophila	0	157	0	0	0	0	0	0	0	0	0	0	0	0
Burkholderia metallica	0	220	0	0	0	0	0	0	0	0	0	0	0	0
Burkholderia multivorans	225	1496	957	295	460	455	244	324	683	436	229	286	394	444
Burkholderia oklahomensis	0	670	410	157	157	0	0	0	263	155	0	0	0	204
Burkholderia paludis	0	239	203	0	0	0	0	0	0	0	0	0	0	0
Burkholderia plantarii	0	559	282	0	0	0	0	0	207	0	0	0	0	162
Burkholderia pseudomultivorans	0	514	339	0	0	0	0	0	227	0	0	0	0	189
Burkholderia pyrrocinia	0	511	413	0	164	0	0	0	283	152	0	0	0	177
Burkholderia seminalis	0	156	0	0	0	0	0	0	0	0	0	0	0	0
Burkholderia singularis	0	222	0	0	0	0	0	0	0	0	0	0	0	0
Burkholderia sp000687455	0	231	158	0	0	0	0	0	0	0	0	0	0	0
Burkholderia sp001522585	0	488	304	0	0	0	0	0	183	0	0	249	0	154
Burkholderia sp001524625	0	266	185	0	0	0	0	0	0	0	0	0	0	0
Burkholderia sp001524645	0	293	250	0	0	0	0	0	166	0	0	0	0	0
Burkholderia sp002223185	0	334	199	0	0	0	0	0	0	0	0	0	0	0
Burkholderia sp002563755	0	377	235	0	0	0	0	0	156	0	0	0	0	0
Burkholderia stabilis	0	163	0	0	0	0	0	0	0	0	0	0	0	0
Burkholderia stagnalis	0	753	485	182	227	168	0	0	322	221	0	0	0	269
Burkholderia territorii	0	710	527	194	162	165	0	0	290	173	0	0	0	203
Burkholderia thailandensis	0	232	0	0	0	0	0	0	0	0	0	0	0	0
Burkholderia ubonensis	268	2350	1871	636	742	476	500	183	1185	718	512	552	416	865
Burkholderia vietnamiensis	189	670	533	207	307	0	164	0	574	225	157	206	322	254
Buttiauxella agrestis	0	229	0	0	205	0	0	0	0	0	0	0	0	0
Buttiauxella gaviniae	0	0	0	0	172	0	0	0	0	0	0	0	0	0
Butyricicoccus pullicaecorum	0	0	0	0	0	0	0	0	0	0	0	0	181	0
Butyricicoccus_A sp002395695	0	0	0	0	200	0	0	0	0	0	0	0	0	0
Butyricimonas sp002161485	0	0	0	0	197	0	0	0	0	0	0	0	296	0
Butyricimonas sp900258545	176	0	0	0	242	0	0	0	0	0	0	0	337	0
Butyricimonas synergistica_A	0	0	0	0	245	0	0	0	0	0	0	0	306	0
Butyricimonas virosa	174	0	0	0	292	0	0	0	161	0	0	0	329	0
Butyrivibrio fibrisolvens_C	0	0	205	0	0	0	0	0	0	0	0	0	0	0
Butyrivibrio_A crossotus	940	0	357	293	748	0	0	207	578	0	650	587	729	0
Butyrivibrio_A sp000431815	0	0	0	0	0	0	0	0	0	0	0	0	204	0
Byssovorax cruenta	0	335	243	0	205	0	0	0	169	0	0	0	0	0
C04 sp002002705	0	952	633	184	223	0	176	0	349	304	0	0	0	215
C7867-001 sp001004905	0	264	248	0	0	172	0	0	0	0	0	0	0	0
C7867-001 sp001189075	0	455	547	0	0	0	0	0	0	0	0	0	0	0
C7867-001 sp001189095	0	309	439	182	0	190	0	0	0	0	0	0	0	0
C7867-001 sp001189195	0	186	291	0	0	0	0	0	0	0	0	0	0	0
C7867-001 sp001189215	0	171	231	0	0	0	0	0	0	0	0	0	0	0
C7867-001 sp001781095	0	159	201	0	0	0	0	0	0	0	0	0	0	0
C7867-001 sp001781715	0	193	223	0	0	0	0	0	0	0	0	0	0	0
C7867-001 sp001781915	0	169	207	0	0	0	0	0	0	0	0	0	0	0
C7867-001 sp001783465	0	251	264	0	0	187	0	0	0	0	0	0	0	0
C7867-001 sp002255585	0	164	228	0	0	0	0	0	0	0	0	0	0	0
C7867-001 sp002429325	0	246	301	0	0	181	0	0	0	0	0	0	0	0
C7867-001 sp002441425	0	317	346	0	0	0	0	0	0	0	0	0	0	0
C7867-001 sp002773355	0	199	252	0	0	170	0	0	0	0	0	0	0	0
C7867-001 sp002793115	0	191	242	0	0	0	0	0	0	0	0	0	0	0
C7867-001 sp003230945	0	153	0	0	0	0	0	0	0	0	0	0	0	0
C7867-002 sp001189105	0	211	360	0	0	204	0	0	0	0	0	0	0	0
C7867-002 sp001821055	0	375	378	0	0	287	0	0	0	0	0	0	0	0
C7867-002 sp001822575	0	163	0	0	0	0	0	0	0	0	0	0	0	0
C7867-002 sp002413065	0	432	534	168	0	410	155	0	0	0	0	0	0	0
C7867-002 sp003170325	0	272	236	0	0	168	0	0	0	0	0	0	0	0
C7867-006 sp000996025	0	270	299	0	0	186	0	0	0	0	0	0	0	0
C7867-006 sp001189155	0	919	1278	576	0	447	498	0	0	0	0	0	0	0
C7867-006 sp001824295	0	656	580	216	0	246	319	0	0	0	0	0	0	0
C7867-006 sp001825395	0	229	301	0	0	201	0	0	0	0	0	0	0	0
C7867-006 sp003173855	0	238	325	0	0	243	0	0	0	0	0	0	0	0
Caballeronia arationis	0	231	187	0	0	0	0	0	0	0	0	0	0	0
Caballeronia arvi	0	254	0	0	0	0	0	0	0	0	0	0	0	0
Caballeronia calidae	0	233	154	0	0	0	0	0	0	0	0	0	0	0
Caballeronia calva	0	193	0	0	0	0	0	0	0	0	0	0	0	0
Caballeronia choica	0	336	226	0	0	0	0	0	0	0	0	0	0	0
Caballeronia concitans	0	245	160	0	0	0	0	0	0	0	0	0	0	0
Caballeronia cordobensis	0	541	369	0	176	0	0	0	189	0	0	0	0	185
Caballeronia fortuita	0	159	0	0	0	0	0	0	0	0	0	0	0	0
Caballeronia glathei	0	362	197	0	0	0	0	0	0	0	0	0	0	0
Caballeronia glebae	0	154	0	0	0	0	0	0	0	0	0	0	0	0
Caballeronia grimmiae	0	236	0	0	0	0	0	0	0	0	0	0	0	0
Caballeronia humi	0	314	190	0	0	0	0	0	0	0	0	0	0	0
Caballeronia hypogeia	0	332	0	0	0	0	0	0	0	0	0	0	0	0
Caballeronia insecticola	0	233	0	0	0	0	0	0	0	0	0	0	0	0
Caballeronia megalochromosomata	0	242	154	0	0	0	0	0	0	0	0	0	0	0
Caballeronia mineralivorans	0	250	171	0	0	0	0	0	0	0	0	0	0	0
Caballeronia novacaledonica	0	154	0	0	0	0	0	0	0	0	0	0	0	0
Caballeronia pedi	0	254	164	0	0	0	0	0	0	0	0	0	0	0
Caballeronia peredens	0	209	0	0	0	0	0	0	0	0	0	0	0	0
Caballeronia ptereochthonis	0	213	0	0	0	0	0	0	0	0	0	0	0	0
Caballeronia pumila	0	172	0	0	0	0	0	0	0	0	0	0	0	0
Caballeronia schumannianae	0	167	0	0	0	0	0	0	0	0	0	0	0	0
Caballeronia sordidicola_A	0	230	169	0	0	0	0	0	0	0	0	0	0	0
Caballeronia sordidicola_B	0	240	169	0	0	0	0	0	0	0	0	0	0	0
Caballeronia sordidicola_C	0	205	0	0	0	0	0	0	0	0	0	0	0	0
Caballeronia sp001424345	0	216	0	0	0	0	0	0	0	0	0	0	0	0
Caballeronia sp001557535	0	375	264	0	0	0	0	0	231	0	0	0	0	0
Caballeronia telluris	0	354	232	0	0	0	0	0	156	0	0	0	0	0
Caballeronia temeraria	0	190	0	0	0	0	0	0	0	0	0	0	0	0
Caballeronia terrestris	0	160	0	0	0	0	0	0	0	0	0	0	0	0
Caballeronia turbans	0	176	0	0	0	0	0	0	0	0	0	0	0	0
Caballeronia udeis	0	387	264	0	0	0	0	0	0	0	0	0	0	0
Caballeronia verschuerenii	0	175	0	0	0	0	0	0	0	0	0	0	0	0
Caballeronia zhejiangensis	0	169	0	0	0	0	0	0	0	0	0	0	0	0
CACIAM-69d sp001698445	0	0	0	0	0	0	0	0	44851	0	0	0	0	0
CACIAM-69d sp001913845	0	0	0	0	0	0	0	0	27547	0	0	0	0	0
Caecibacter massiliensis	153	0	0	0	163	0	0	0	246	0	0	0	490	0
Caenarcanum bioreactoricola	0	0	160	0	0	0	171	211	0	0	0	0	0	0
Caenispirillum bisanense	0	563	254	0	211	0	0	0	258	177	0	0	0	221
Caenispirillum salinarum	0	382	195	0	0	0	0	0	217	0	0	0	0	162
CAG-1000 sp000434555	155	0	0	0	0	0	0	161	0	0	154	0	0	0
CAG-1024 sp000432015	395	0	0	0	162	0	0	0	430	0	171	0	246	0
CAG-103 sp000432375	1231	0	0	0	515	0	0	0	1053	0	0	0	858	0
CAG-103 sp900317855	479	0	0	0	225	0	0	0	317	0	0	0	334	0
CAG-1031 sp000431215	0	0	0	0	0	0	0	0	0	0	0	0	161	0
CAG-110 sp000434635	789	0	0	0	607	0	0	0	701	0	0	0	793	0
CAG-110 sp000435995	268	0	0	0	219	0	0	0	0	0	0	0	249	0
CAG-110 sp002437585	0	0	0	0	0	0	0	0	0	0	0	0	178	0
CAG-110 sp003525905	353	0	0	0	188	0	0	0	0	0	0	0	278	0
CAG-115 sp003531585	214	0	0	0	206	0	0	0	190	0	0	0	272	0
CAG-127 sp900319515	842	0	0	0	972	0	0	0	449	0	157	156	1381	0
CAG-1427 sp000435675	0	0	0	0	0	0	0	0	310	0	0	0	213	0
CAG-1427 sp000436075	0	0	0	0	235	0	0	0	232	0	0	0	342	0
CAG-1435 sp000433775	0	0	0	0	209	0	0	0	0	0	0	0	0	0
CAG-1435 sp003537755	0	0	0	0	171	0	0	0	0	0	0	0	0	0
CAG-145 sp000435615	167	0	0	0	0	0	0	0	0	0	0	0	0	0
CAG-170 sp000432135	1283	0	0	0	537	0	0	0	788	0	211	0	904	0
CAG-170 sp000436735	451	0	0	0	162	0	0	0	237	0	0	0	217	0
CAG-170 sp002404795	648	0	0	0	298	0	0	0	467	0	216	0	476	0
CAG-170 sp003516765	299	0	0	0	0	0	0	0	0	0	0	0	206	0
CAG-177 sp000431775	852	0	0	0	438	0	0	0	179	0	0	0	561	0
CAG-177 sp002451755	0	0	0	0	0	0	0	0	0	0	0	0	192	0
CAG-177 sp003514385	1900	0	0	0	1546	0	0	0	665	0	157	0	2843	0
CAG-177 sp003538135	1982	0	0	0	1512	0	0	0	1040	0	269	0	2191	0
CAG-180 sp000432435	2269	0	229	0	767	0	0	0	1030	0	245	160	1126	0
CAG-194 sp000432915	1486	0	0	0	720	0	0	0	357	0	175	0	807	0
CAG-196 sp002102975	1756	0	319	166	1202	0	173	151	1250	0	247	411	1240	0
CAG-217 sp000436335	3713	0	0	0	1154	0	0	0	1242	0	0	0	1898	0
CAG-245 sp000434195	282	0	0	0	185	0	0	173	181	0	163	0	267	0
CAG-245 sp000435175	495	0	212	0	715	0	0	0	614	0	243	222	713	0
CAG-267 sp001917135	1557	0	0	0	1964	0	0	0	1208	0	0	0	2424	0
CAG-269 sp000431335	278	0	0	0	412	0	0	0	229	0	0	0	263	0
CAG-269 sp000437215	0	0	0	0	158	0	0	0	0	0	0	0	0	0
CAG-269 sp001916035	0	0	0	0	178	0	0	0	0	0	0	0	173	0
CAG-269 sp001916055	0	0	0	0	0	0	0	0	0	0	0	0	154	0
CAG-269 sp003518755	0	0	160	0	0	0	0	0	0	0	0	0	0	0
CAG-269 sp003525075	198	0	0	0	292	0	0	0	153	0	0	0	291	0
CAG-273 sp000435755	283	0	0	0	342	0	0	0	251	0	0	0	278	0
CAG-273 sp000437855	389	0	0	0	325	0	0	0	242	0	211	162	263	0
CAG-273 sp003534295	275	0	0	0	258	0	0	0	151	0	0	0	254	0
CAG-274 sp000432155	286	0	0	0	246	0	0	0	180	0	0	0	523	0
CAG-279 sp000437795	1409	0	0	0	906	0	0	0	646	0	168	0	1579	0
CAG-288 sp000437395	0	0	0	0	205	0	0	0	0	0	0	0	0	0
CAG-302 sp000431795	154	0	0	0	175	0	0	0	0	0	0	0	189	0
CAG-302 sp001916775	505	0	188	0	445	0	0	0	316	0	0	169	380	0
CAG-303 sp000437755	0	0	0	0	0	0	0	0	0	0	0	0	243	0
CAG-306 sp000980375	0	0	201	0	0	0	0	0	0	0	0	254	0	0
CAG-312 sp000438015	0	0	0	0	0	0	0	0	0	0	0	0	159	0
CAG-312 sp001917305	155	0	0	0	328	0	0	0	190	0	0	0	281	0
CAG-312 sp002405555	202	0	0	0	0	0	0	0	212	0	180	0	0	0
CAG-313 sp000433035	0	0	0	0	283	0	0	0	0	0	0	0	0	0
CAG-313 sp003539625	247	0	0	0	536	0	0	0	0	0	0	0	0	0
CAG-345 sp000433315	0	0	0	0	162	0	0	0	0	0	0	0	0	0
CAG-349 sp003539515	2695	0	214	464	4801	0	0	0	214	0	761	267	426	0
CAG-353 sp900066885	496	0	0	0	338	0	0	0	0	0	0	0	333	0
CAG-354 sp001915925	272	0	158	0	211	0	0	0	0	0	0	0	230	0
CAG-41 sp900066215	851	0	160	0	803	0	0	0	1058	0	174	0	1573	0
CAG-417 sp000432835	157	0	0	0	0	0	0	0	0	0	0	0	0	0
CAG-433 sp000433675	217	0	189	0	0	0	0	0	178	0	0	264	185	0
CAG-45 sp900066395	930	0	0	0	966	0	0	0	646	0	207	0	902	0
CAG-452 sp000434035	324	0	162	0	240	0	0	0	200	0	151	0	229	0
CAG-460 sp000437315	0	0	273	0	0	0	0	0	0	0	0	0	0	0
CAG-460 sp000437355	182	0	0	0	194	0	0	0	0	0	0	0	0	0
CAG-465 sp000433755	163	0	0	0	154	0	0	0	0	0	0	0	0	0
CAG-475 sp000434435	321	0	0	0	378	0	0	0	0	0	0	0	0	0
CAG-484 sp000431315	0	0	0	0	0	0	0	0	0	0	0	182	0	0
CAG-484 sp900321895	152	0	0	0	0	0	0	0	0	0	0	207	0	0
CAG-485 sp000437495	0	195	156	0	0	154	0	0	0	337	0	0	0	233
CAG-488 sp000434055	880	0	0	0	216	0	0	0	229	0	0	0	254	0
CAG-488 sp000434915	225	0	0	0	0	0	0	0	0	0	0	0	0	0
CAG-495 sp000432275	1109	0	0	0	1682	0	0	0	1075	0	0	0	2085	0
CAG-495 sp000436375	2128	0	0	0	3126	0	0	0	1572	0	0	0	2996	0
CAG-495 sp001917125	1272	0	0	0	1270	0	0	0	1121	0	0	0	1942	0
CAG-510 sp000434615	254	280	0	0	179	0	0	0	153	0	0	0	175	0
CAG-536 sp000434355	287	0	0	0	184	0	0	0	392	0	193	172	310	0
CAG-56 sp900066615	2001	0	0	0	1564	0	0	0	868	0	155	0	2877	0
CAG-568 sp000434395	1169	0	0	0	1229	0	0	0	0	0	0	0	0	0
CAG-590 sp000431135	216	0	0	0	0	0	0	0	0	0	0	0	0	0
CAG-603 sp900066105	284	377	0	0	180	0	0	0	153	0	0	0	290	0
CAG-628 sp000438415	168	0	0	0	0	0	0	0	0	0	0	0	0	0
CAG-632 sp000431515	0	0	0	0	0	0	0	0	0	0	0	0	201	0
CAG-710 sp000432595	0	0	0	0	184	0	0	0	0	0	0	0	0	0
CAG-724 sp003524145	168	0	0	0	174	0	0	0	0	0	0	0	0	0
CAG-791 sp000431495	262	0	200	0	235	0	0	0	386	0	311	222	369	0
CAG-81 sp000435795	166	0	0	0	0	0	0	0	195	0	0	0	301	0
CAG-81 sp900066055	204	0	0	0	173	0	0	0	200	0	0	0	294	0
CAG-81 sp900066535	753	0	0	0	600	0	0	0	1001	0	183	0	1581	0
CAG-81 sp900066785	358	0	0	0	316	0	0	0	441	0	0	0	636	0
CAG-83 sp000431575	393	0	0	0	272	0	0	0	360	0	0	0	373	0
CAG-83 sp000435555	1016	0	0	0	370	0	0	0	1457	0	237	153	597	0
CAG-83 sp000435975	1055	0	0	0	526	0	0	0	750	0	195	0	822	0
CAG-83 sp001916855	721	0	0	0	408	0	0	0	453	0	0	0	570	0
CAG-83 sp002438575	286	0	0	0	0	0	0	0	403	0	0	0	200	0
CAG-83 sp003487665	1070	0	0	0	486	0	0	0	989	0	247	154	656	0
CAG-83 sp003539495	466	0	0	0	267	0	0	0	327	0	0	0	277	0
CAG-83 sp900313295	169	0	0	0	0	0	0	0	0	0	0	0	0	0
CAG-841 sp000437375	265	0	0	0	454	0	0	0	0	0	0	0	0	0
CAG-873 sp001701165	980	0	0	0	446	0	0	0	350	0	0	0	469	0
CAG-882 sp003486385	216	0	0	0	215	0	0	0	0	0	0	0	265	0
CAG-95 sp000436115	385	0	0	0	317	0	0	0	202	0	0	0	0	0
CAG-95 sp000438155	486	0	0	0	320	0	0	0	339	0	0	0	467	0
CAG-95 sp900066375	529	0	0	0	270	0	0	0	551	0	0	0	594	0
CAG-964 sp000435335	326	0	0	0	297	0	0	0	257	0	0	0	231	0
Caldilinea aerophila	0	293	0	0	167	0	0	0	224	0	0	0	0	265
Caldilinea sp002391565	0	532	154	0	332	0	0	0	354	282	0	0	0	489
Caldilinea sp003451595	0	505	0	0	273	0	0	0	382	288	0	0	0	537
Caldimonas manganoxidans	0	795	684	190	175	0	155	0	398	436	0	174	0	279
Calothrix parietina	0	0	0	0	0	0	0	0	0	231	0	0	0	0
Calothrix sp000331305	0	0	175	0	0	0	0	0	0	0	0	0	0	0
Calothrix sp000734895	0	0	0	0	0	0	0	0	0	191	0	0	0	0
Calothrix sp002368395	0	0	0	0	0	0	0	0	0	185	0	0	0	0
Calothrix sp002368415	0	0	223	0	0	0	0	0	0	287	0	0	0	0
Calothrix_A rhizosoleniae	0	0	0	0	0	0	0	0	0	184	0	0	0	0
Campylobacter_B sputorum	0	0	0	0	0	0	0	0	0	0	0	151	0	0
Campylobacter_D coli_A	0	0	227	0	0	0	0	206	0	0	0	195	0	0
Campylobacter_D jejuni	208	173	452	194	214	0	208	301	198	0	250	328	0	0
Campylobacter_D peloridis	0	0	0	0	0	0	0	165	0	0	0	0	0	0
Candidimonas bauzanensis	0	394	239	0	153	0	0	0	201	0	0	0	0	0
Candidimonas nitroreducens	0	383	281	0	0	0	0	0	0	0	0	0	0	0
Candidimonas sp000209655	0	211	159	0	0	0	0	0	0	0	0	0	0	0
Candidimonas sp002441445	0	255	174	0	0	0	0	0	0	0	0	0	0	0
Candidimonas sp002849615	0	186	152	0	0	0	0	0	0	0	0	0	0	0
Candidimonas sp002849655	0	214	170	0	0	0	0	0	0	0	0	0	0	0
Capnocytophaga ochracea	0	154	180	0	0	0	0	0	0	0	0	0	0	0
Cardiobacterium hominis	0	165	0	0	0	0	0	0	193	0	0	0	0	0
Carnobacterium divergens_A	0	0	0	0	0	0	0	356	0	0	0	0	0	0
Carnobacterium maltaromaticum	309	0	394	257	324	0	0	203	163	0	153	496	0	0
Castellaniella caeni	0	287	212	0	0	0	0	0	196	0	0	0	0	0
Castellaniella defragrans	0	443	231	0	0	0	0	0	216	0	0	0	0	0
Castellaniella sp002421865	0	230	174	0	0	0	0	0	181	0	0	0	0	0
Catalinimonas alkaloidigena	0	177	0	0	0	0	0	0	0	0	0	0	0	0
Catelliglobosispora koreensis	0	254	188	0	0	0	0	0	0	0	151	0	0	0
Catelliglobosispora sp003543035	0	255	186	0	0	0	0	0	0	0	0	0	0	0
Catenibacterium mitsuokai	4957	0	172	156	2627	0	0	0	1861	0	423	0	5369	0
Catenibacterium sp000437715	3430	0	151	186	1672	0	0	0	1314	0	404	0	3499	0
Catenulispora acidiphila	0	726	368	0	204	179	0	0	243	207	0	0	0	251
Catenuloplanes japonicus	0	842	748	0	201	184	0	0	244	227	0	0	0	324
Catonella sp900314885	0	0	275	0	0	0	0	0	0	0	0	0	0	0
Caulobacter flavus	0	270	155	0	0	0	0	0	0	0	0	0	0	0
Caulobacter henricii	0	235	0	0	0	0	0	0	0	0	0	0	0	0
Caulobacter henricii_A	0	440	171	0	0	0	0	0	184	0	0	0	0	0
Caulobacter henricii_C	0	391	164	0	0	0	0	0	0	0	0	0	0	0
Caulobacter mirabilis	0	482	187	0	0	0	0	0	0	0	0	0	0	157
Caulobacter segnis	0	386	0	0	0	0	0	0	0	0	0	0	0	192
Caulobacter segnis_A	0	455	0	0	0	0	0	0	0	0	0	0	0	0
Caulobacter sp000019145	0	355	0	0	0	0	0	0	165	0	0	0	0	0
Caulobacter sp000281955	0	248	0	0	0	0	0	0	0	0	0	0	0	0
Caulobacter sp000426025	0	275	150	0	0	0	0	0	0	0	0	0	0	0
Caulobacter sp000712075	0	469	164	0	0	0	0	0	0	0	0	0	0	0
Caulobacter sp000799245	0	936	296	0	0	0	0	0	227	185	0	0	0	240
Caulobacter sp001426905	0	379	187	0	0	0	0	0	0	0	0	0	0	0
Caulobacter sp001426985	0	502	228	0	0	0	0	0	0	0	0	0	0	0
Caulobacter sp001427665	0	226	0	0	0	0	0	0	0	0	0	0	0	0
Caulobacter sp001556515	0	389	0	0	0	0	0	0	0	0	0	0	0	0
Caulobacter sp001896875	0	280	0	0	0	0	0	0	0	0	0	0	0	0
Caulobacter sp002280875	0	295	0	0	0	0	0	0	181	0	0	0	0	0
Caulobacter sp002737755	0	373	0	0	0	0	0	0	0	0	0	0	0	0
Caulobacter sp002742625	0	859	216	0	0	0	0	0	0	163	0	0	0	0
Caulobacter sp002742635	0	453	0	0	0	0	0	0	0	0	0	0	0	0
Caulobacter sp002742645	0	423	0	0	0	0	0	0	0	0	0	0	0	156
Caulobacter sp002858925	0	183	0	0	0	0	0	0	0	0	0	0	0	0
Caulobacter sp003060965	0	226	0	0	0	0	0	0	0	0	0	0	0	0
Caulobacter sp003094595	0	344	200	0	0	0	0	0	0	0	0	0	0	164
Caulobacter sp003116815	0	247	0	0	0	0	0	0	0	0	0	0	0	0
Caulobacter sp003185805	0	444	182	0	0	0	0	0	0	0	0	0	0	0
Caulobacter sp900114015	0	256	0	0	0	0	0	0	0	0	0	0	0	0
Caulobacter vibrioides	0	295	0	0	0	0	0	0	0	0	0	0	0	0
Caulobacter vibrioides_A	0	150	0	0	0	0	0	0	0	0	0	0	0	0
Caulobacter vibrioides_C	0	248	0	0	0	0	0	0	0	0	0	0	0	0
Caulobacter vibrioides_D	0	195	0	0	0	0	0	0	0	0	0	0	0	0
Caulobacter vibrioides_E	0	458	164	0	0	0	0	0	0	0	0	0	0	0
CCP2 sp003003615	0	0	0	0	0	0	0	0	369	0	0	0	0	0
CCP5 sp003017785	0	0	0	0	0	0	0	0	555	0	0	0	0	0
CD01 sp002894305	492	686	435	163	642	0	0	0	984	280	262	184	605	183
Cedecea neteri_A	193	0	0	0	0	0	0	0	0	0	0	0	0	0
Celeribacter indicus	0	185	0	0	0	0	0	0	0	0	0	0	0	0
Celeribacter neptunius	0	184	0	0	0	0	0	0	0	0	0	0	0	0
Celeribacter_B manganoxidans	0	229	0	0	0	0	0	0	0	0	0	0	0	0
Cellulomonas cellasea	0	440	260	0	0	0	0	0	0	0	0	0	0	150
Cellulomonas fimi	0	390	214	0	0	0	0	0	159	0	0	0	0	154
Cellulomonas flavigena	0	434	207	0	0	0	0	0	151	0	0	0	0	0
Cellulomonas gilvus	0	331	178	0	0	0	0	0	156	0	0	0	0	0
Cellulomonas iranensis	0	572	228	0	0	0	0	0	166	0	0	0	0	189
Cellulomonas marina	0	412	204	0	0	0	0	0	188	0	0	0	0	189
Cellulomonas massiliensis	0	338	190	0	0	0	0	0	0	0	0	0	0	0
Cellulomonas sp000426185	0	339	0	0	0	0	0	0	0	0	0	0	0	0
Cellulomonas sp000688475	0	340	152	0	0	0	0	0	0	0	0	0	0	151
Cellulomonas sp000708885	0	363	155	0	0	0	0	0	0	0	0	0	0	0
Cellulomonas sp001040865	0	336	193	0	0	0	0	0	0	0	0	0	0	159
Cellulomonas sp001424125	0	311	167	0	0	0	0	0	0	0	0	0	0	0
Cellulomonas sp001424195	0	393	169	0	0	0	0	0	0	0	0	0	0	0
Cellulomonas sp001426705	0	482	188	0	0	0	0	0	0	0	0	0	0	0
Cellulomonas sp001429255	0	509	233	0	0	0	0	0	157	0	0	0	0	180
Cellulomonas sp001462455	0	271	0	0	0	0	0	0	0	0	0	0	0	0
Cellulomonas sp001898175	0	442	165	0	0	0	0	0	174	0	0	0	0	0
Cellulomonas sp001898185	0	604	221	0	162	0	0	0	209	0	0	0	0	156
Cellulomonas sp002240455	0	451	170	0	170	0	0	0	214	219	0	0	0	166
Cellulomonas sp002441315	0	317	0	0	0	0	0	0	0	0	0	0	0	0
Cellulomonas sp003115775	0	419	0	0	0	0	0	0	0	0	0	0	0	158
Cellulomonas sp900114185	0	357	182	0	0	0	0	0	0	0	0	0	0	155
Cellulomonas timonensis	0	413	189	0	170	0	0	0	0	0	0	0	0	0
Cellulophaga baltica	0	0	272	0	0	0	162	0	0	0	0	188	0	0
Cellulophaga lytica	0	0	150	0	0	0	0	0	0	0	0	0	0	0
Cellulosimicrobium aquatile	0	647	276	0	153	0	0	0	226	0	0	0	0	183
Cellulosimicrobium cellulans	0	276	0	0	0	0	0	0	0	0	0	0	0	0
Cellulosimicrobium cellulans_A	0	293	278	0	0	0	0	0	0	298	0	0	0	186
Cellulosimicrobium cellulans_B	0	363	0	0	0	0	0	0	0	0	0	0	0	0
Cellulosimicrobium cellulans_D	0	376	0	0	0	0	0	0	0	0	0	0	0	0
Cellulosimicrobium cellulans_E	0	497	222	0	0	0	0	0	0	0	0	0	0	0
Cellulosimicrobium sp001942335	0	315	168	0	0	0	0	0	0	0	0	0	0	0
Cellvibrio japonicus	0	638	316	0	0	0	0	0	0	1378	0	0	0	1592
Cellvibrio mixtus	0	1125	600	151	430	0	0	0	250	8525	253	0	536	12215
Cellvibrio sp000263355	0	1746	1507	440	385	0	0	0	222	3318	346	167	192	3061
Cellvibrio sp000953825	0	2108	1087	253	339	155	0	0	235	4214	263	0	208	3558
Cellvibrio sp001183545	0	1109	492	0	239	0	0	0	204	3058	296	0	279	3027
Cellvibrio sp002007605	151	1815	1255	331	508	0	0	0	246	4627	876	518	330	8522
Cellvibrio sp002483145	471	3459	2838	658	1592	0	334	0	627	10376	1200	306	381	4819
Cellvibrio sp002483365	238	899	469	0	612	0	0	0	304	2547	325	165	579	2189
Cellvibrio sp003056245	0	1419	661	169	537	0	0	0	272	12519	276	0	695	11326
Cellvibrio sp003524365	154	2211	2373	625	694	0	159	0	356	5060	419	0	183	3219
Centipeda sp001189555	0	0	0	0	0	0	374	0	0	0	0	0	0	0
Cephaloticoccus primus	0	160	0	0	0	0	0	0	0	0	0	0	0	0
Cereibacter changlensis	0	507	173	0	0	0	0	0	262	0	0	0	0	213
Cetobacterium_A somerae	203	0	0	0	0	0	0	150	0	290	0	166	0	176
Cetobacterium_A sp000799075	0	0	179	0	0	0	0	0	0	0	0	0	0	0
CG1-02-41-12 sp002787075	0	178	0	0	0	0	0	0	0	0	0	0	0	0
CG1-02-64-396 sp001872725	0	158	0	0	0	0	0	0	0	0	0	0	0	0
CG2-30-33-31 sp001872625	0	0	180	0	0	0	0	0	0	0	0	0	0	0
CG2-30-59-28 sp001872605	0	0	155	0	0	0	0	0	0	0	0	0	0	0
CG2-30-60-27 sp001873115	0	160	0	0	0	0	0	0	0	0	0	0	0	0
CG2-30-64-16 sp001871755	0	395	0	0	0	0	0	0	0	0	0	0	0	195
CG2-30-64-16 sp002842085	0	381	0	0	0	0	0	0	0	0	0	0	0	190
CG2-30-66-27 sp001873935	0	249	0	0	0	0	0	0	0	0	0	0	0	0
CG2-30-66-41 sp002779825	0	338	235	0	0	0	0	0	0	0	0	0	0	0
CG2-30-68-42 sp001872285	0	685	264	0	0	0	0	0	245	152	0	0	0	238
CG2-30-70-394 sp001873295	0	186	0	0	0	0	0	0	0	0	0	0	0	0
Chamaesiphon minutus	0	0	0	0	0	1130	0	0	0	0	0	0	0	0
Chamaesiphon polymorphus	0	0	0	0	0	1088	0	0	0	0	0	0	0	0
Chania sp000743355	0	0	0	0	0	0	0	216	0	0	0	0	0	0
Chelativorans sp000014245	0	239	0	0	0	0	0	0	0	0	0	0	0	0
Chelativorans sp000518985	0	155	0	0	0	0	0	0	0	0	0	0	0	0
Chelatococcus asaccharovorans	0	630	203	0	151	0	0	0	437	210	0	0	0	190
Chelatococcus sambhunathii	0	252	170	0	0	0	0	0	159	0	0	0	0	0
Chelatococcus sp001271345	0	364	0	0	0	0	0	0	0	0	0	0	0	0
Chelatococcus sp003242585	0	261	0	0	0	0	0	0	0	0	0	0	0	0
Chelonobacter oris	0	0	0	0	0	0	0	0	156	0	0	0	289	0
Chelonobacter testudinis	0	0	0	0	192	0	0	0	229	0	0	0	389	0
Chishuiella changwenlii	205	0	166	0	276	0	0	0	0	0	0	0	0	378
Chitinibacter tainanensis	0	296	226	0	0	0	0	0	0	276	0	0	0	0
Chitinilyticum aquatile	0	329	216	0	0	0	0	0	150	298	0	175	0	0
Chitinilyticum litopenaei	0	329	224	0	162	0	0	0	229	245	0	164	0	0
Chitinimonas koreensis	0	817	404	164	209	0	0	0	376	466	0	175	0	287
Chitinimonas sp002735695	0	279	216	0	0	0	0	0	196	155	0	0	0	0
Chitinimonas taiwanensis	0	754	264	0	232	0	0	0	0	7113	0	157	0	824
Chitiniphilus shinanonensis	0	473	270	0	209	0	0	0	299	256	0	0	0	151
Chitinophaga ginsengisegetis	0	0	157	0	0	0	0	0	0	0	0	0	0	0
Chitinophaga pinensis	0	179	175	0	0	0	0	0	0	170	0	0	0	0
Chitinophaga sancti	0	460	153	0	0	0	0	0	0	0	0	0	0	483
Chitinophaga sp001975825	0	934	244	0	0	0	0	0	0	275	0	0	0	393
Chitinophaga sp900112615	0	178	160	0	0	0	0	227	0	0	0	0	0	0
Chitinophaga terrae	0	0	154	0	0	0	0	0	0	0	0	0	0	0
Chlamydia trachomatis	770	0	0	0	570	0	0	0	516	0	218	0	832	0
Chlorogloeopsis fritschii	0	0	0	0	0	0	0	0	152	195	0	0	0	0
Chondromyces apiculatus	0	630	472	0	383	150	0	0	386	183	0	0	0	311
Chondromyces crocatus	0	472	359	0	265	0	0	0	278	187	0	0	0	226
Chromatium okenii	0	0	0	0	0	0	0	860	0	0	0	0	0	0
Chromatocurvus sp002868715	0	172	0	0	0	0	0	0	0	0	0	0	0	0
Chromobacterium amazonense	0	535	302	0	168	0	151	0	244	205	0	152	0	152
Chromobacterium haemolyticum	0	465	261	0	170	0	0	0	266	177	0	150	187	0
Chromobacterium sp001043555	0	216	0	0	0	0	0	0	0	0	0	0	0	0
Chromobacterium sp001043705	0	244	0	0	0	0	0	0	0	0	0	0	0	0
Chromobacterium sp002213445	0	442	228	0	0	0	0	0	191	0	0	0	0	0
Chromobacterium sp002848345	0	333	187	0	0	0	0	0	0	0	0	0	0	0
Chromobacterium sp002924365	0	278	0	0	0	0	0	0	0	0	0	0	0	0
Chromobacterium sp003052555	0	159	0	0	0	0	0	0	0	0	0	164	0	0
Chromobacterium sphagni	0	349	150	0	0	0	0	0	0	0	0	0	161	0
Chromobacterium subtsugae	0	396	278	0	156	0	0	0	238	170	0	0	0	153
Chromobacterium vaccinii	0	513	310	0	194	0	0	0	293	239	0	170	152	184
Chromobacterium violaceum	0	637	392	155	212	0	0	0	320	169	0	161	0	170
Chromohalobacter salexigens	0	171	0	0	0	0	0	0	0	0	0	0	0	0
Chroococcidiopsis thermalis	0	0	254	0	0	177	0	0	253	244	0	0	0	0
Chryseobacterium aquaticum	0	0	0	0	182	0	0	0	0	0	0	0	0	0
Chryseobacterium balustinum	0	154	0	0	0	0	0	0	0	0	0	0	0	0
Chryseobacterium camelliae	0	0	0	0	0	0	0	0	0	0	0	0	0	247
Chryseobacterium formosense	0	0	155	0	169	0	0	0	0	0	0	0	0	0
Chryseobacterium gambrini	218	0	0	0	197	0	0	0	150	0	0	0	0	212
Chryseobacterium indologenes	197	0	0	0	204	0	0	0	0	0	0	0	0	0
Chryseobacterium indoltheticum	0	418	194	0	0	0	0	0	0	0	0	0	0	0
Chryseobacterium luteum	0	0	180	0	0	0	0	0	0	0	0	0	0	0
Chryseobacterium mucoviscidosis	189	0	0	0	307	0	0	0	159	0	0	0	156	210
Chryseobacterium piscicola	161	0	0	0	178	0	0	0	0	0	0	0	0	0
Chryseobacterium polytrichastri	0	0	0	0	0	0	0	182	0	0	0	0	0	0
Chryseobacterium scophthalmum	168	337	230	0	244	0	0	0	0	0	0	0	0	0
Chryseobacterium soldanellicola	0	0	153	0	0	0	0	0	0	0	0	0	0	0
Chryseobacterium sp001556235	0	0	0	0	157	0	0	0	0	0	0	0	0	0
Chryseobacterium sp001677955	0	236	193	0	161	0	0	0	0	0	0	0	0	0
Chryseobacterium sp002216065	0	0	150	0	0	0	0	0	0	0	0	198	0	0
Chryseobacterium sp003182335	0	0	0	0	0	0	0	0	0	0	0	0	0	268
Chryseobacterium sp900156075	0	0	0	0	258	0	0	0	0	0	0	0	0	0
Chryseobacterium vrystaatense	0	0	154	0	0	0	0	0	0	0	0	0	0	0
Chryseobacterium_A chaponense	221	0	156	185	218	0	0	0	285	0	0	0	0	0
Chryseobacterium_A haifense	574	0	0	0	617	0	0	0	360	0	212	0	334	0
Chryseobacterium_A sp001403755	229	0	0	0	257	0	0	0	150	0	0	0	0	0
Chryseobacterium_A sp001898255	205	0	0	0	237	0	0	0	162	0	0	0	0	0
Chryseobacterium_A sp002205795	311	0	299	166	408	0	0	0	220	0	251	0	0	0
Chryseobacterium_A sp002308695	158	0	161	0	165	0	0	0	159	0	0	0	0	0
Chryseobacterium_A sp002426785	642	0	0	0	747	0	0	0	609	0	0	0	525	0
Chryseobacterium_A sp002453895	0	173	266	0	182	0	0	0	0	0	0	0	0	0
Chryseobacterium_A sp002454815	178	0	0	0	221	0	0	0	0	0	0	0	174	0
Chryseobacterium_B bovis	615	0	0	0	672	0	0	166	465	0	0	0	468	0
Chryseobacterium_B halperniae	0	166	0	0	0	0	0	0	0	0	0	0	0	0
Chryseobacterium_B hominis	1446	0	0	0	1442	0	0	0	821	0	181	0	1006	0
Chryseobacterium_B sp001643375	0	0	0	0	163	0	0	0	0	0	0	0	0	0
Chryseobacterium_B sp002345565	231	0	0	0	271	0	0	0	152	0	0	0	182	0
Chryseobacterium_B sp002383165	323	0	0	0	373	0	0	0	170	0	0	0	200	0
Chryseobacterium_B sp002391865	1443	0	0	0	1621	0	0	0	747	0	150	0	937	0
Chryseobacterium_B sp002476905	260	0	0	0	332	0	0	0	0	0	0	0	0	0
Chryseobacterium_B sp003248755	0	0	0	0	0	0	0	0	0	0	0	0	0	150
Chryseobacterium_B zeae	0	0	0	0	0	0	0	0	0	0	0	0	0	218
Chryseobacterium_D taklimakanense	200	0	0	0	277	0	0	0	180	0	0	0	165	0
Chryseolinea serpens	0	196	251	0	0	0	0	0	0	193	0	0	0	235
Chryseolinea_A flava	0	154	162	0	0	0	0	0	0	154	0	0	0	0
Chthoniobacter flavus	0	384	286	0	0	0	0	0	0	0	0	0	0	234
Citreimonas salinaria	0	247	0	0	0	0	0	0	0	0	0	0	0	0
Citrobacter braakii	2535	278	769	438	3437	0	0	1110	4789	477	1567	1658	6699	0
Citrobacter europaeus	0	0	0	0	154	0	0	0	228	0	0	0	323	0
Citrobacter freundii	4950	377	817	679	8052	0	173	1924	11677	1147	3675	5361	22094	0
Citrobacter freundii_A	192	0	0	0	884	0	0	0	1340	0	0	0	852	185
Citrobacter freundii_E	0	0	0	0	0	0	0	0	0	0	0	0	162	0
Citrobacter pasteurii	517	0	0	0	1073	0	0	184	1639	168	507	820	2661	0
Citrobacter portucalensis	1720	177	454	219	2989	0	0	592	4874	586	2859	2667	10359	241
Citrobacter sp001037495	0	0	0	0	0	0	0	150	206	0	0	0	241	0
Citrobacter werkmanii	238	0	0	0	367	0	0	229	453	0	311	325	720	0
Citrobacter werkmanii_A	278	342	221	0	726	0	0	0	257	0	0	0	248	0
Citrobacter_A amalonaticus_C	0	0	0	0	192	0	0	192	196	0	0	158	384	0
Citrobacter_A amalonaticus_D	255	0	215	0	239	0	0	183	447	0	567	439	1312	0
Citrobacter_A farmeri	238	0	0	0	175	0	0	0	433	0	0	311	1196	0
Citrobacter_B koseri	221	0	0	0	216	0	0	239	294	0	0	195	352	0
Citromicrobium bathyomarinum	0	281	154	0	0	0	0	0	0	0	0	0	0	0
Clavibacter capsici	0	323	200	0	0	0	0	0	0	0	0	0	0	0
Clavibacter michiganensis	0	358	210	0	0	0	0	0	0	0	0	0	0	0
Clavibacter michiganensis_C	0	174	0	0	0	0	0	0	0	0	0	0	0	0
Clavibacter michiganensis_K	0	439	170	0	0	0	0	0	0	0	0	0	0	0
Clavibacter sepedonicus	0	161	0	0	0	0	0	0	0	0	0	0	0	0
Clavibacter sp003067705	0	372	194	0	0	0	0	0	0	0	0	0	0	155
Clavibacter tessellarius	0	331	158	0	0	0	0	0	0	0	0	0	0	0
Cloacibacillus evryensis	0	0	0	0	0	0	0	0	0	0	279	0	0	0
Cloacibacterium normanense	39324	276	1028	474	35179	0	536	3495	28035	1456	5134	8886	22656	0
Cloacibacterium sp002337005	17442	162	378	506	19002	0	174	2091	12181	627	1496	1749	13291	241
Cloacibacterium sp002422665	33357	404	1202	466	29432	0	577	3908	22912	1304	5644	11064	16712	187
Clostridioides difficile	483	380	781	375	483	171	460	568	484	0	527	661	523	0
Clostridioides difficile_A	0	0	176	0	0	0	0	212	0	0	0	176	0	0
Clostridium baratii	182	240	438	216	185	0	250	677	176	0	277	457	0	0
Clostridium beijerinckii	405	494	997	518	445	288	498	21522	431	260	664	10271	424	288
Clostridium beijerinckii_A	0	0	151	0	0	0	0	3783	0	0	0	1648	0	0
Clostridium beijerinckii_D	346	155	480	259	358	0	0	22614	0	0	179	5846	155	0
Clostridium botulinum_A	0	153	394	209	160	0	187	1925	0	0	257	672	0	0
Clostridium botulinum_B	0	0	288	0	0	0	161	1007	0	0	152	413	0	0
Clostridium butyricum	258	273	696	323	292	0	359	2980	382	197	2146	1429	983	0
Clostridium celatum	391	0	295	186	384	0	0	514	267	0	241	270	244	0
Clostridium chauvoei	0	0	0	0	0	0	0	197	0	0	0	0	0	0
Clostridium chromiireducens	0	0	224	172	0	0	153	7389	0	0	200	3126	0	0
Clostridium disporicum	202	0	161	0	213	0	0	284	0	0	0	0	0	0
Clostridium gasigenes	0	0	179	0	0	0	0	530	0	0	0	223	0	0
Clostridium neonatale	0	0	262	0	0	0	0	1613	0	0	0	603	0	0
Clostridium nigeriense	0	0	173	0	0	0	0	311	0	0	0	199	0	0
Clostridium paraputrificum	221	170	372	217	215	0	234	666	185	163	207	398	0	0
Clostridium puniceum	315	187	401	277	329	0	161	95284	212	193	292	4284	343	0
Clostridium saccharobutylicum	220	180	484	203	212	0	223	9121	207	0	262	4818	237	0
Clostridium saccharoperbutylacetonicum	198	208	359	207	262	0	194	14243	193	158	406	5832	267	183
Clostridium sartagoforme	0	0	299	0	0	0	0	2080	0	0	156	262	150	0
Clostridium saudiense	2684	469	874	716	2452	0	455	1521	1568	818	961	757	1596	415
Clostridium septicum	0	0	182	0	0	0	0	276	0	0	0	155	0	0
Clostridium sp000230835	162	177	539	231	231	170	234	9474	173	0	256	4271	162	0
Clostridium sp000435835	3951	307	840	670	2425	0	211	1281	1909	774	935	757	2293	424
Clostridium sp000498355	0	0	0	0	0	0	0	247	0	0	0	180	0	0
Clostridium sp000753455	0	0	0	0	0	0	0	257	0	0	0	0	0	0
Clostridium sp001916075	2170	190	469	396	1687	0	0	732	1271	429	545	319	1499	192
Clostridium sp002760435	0	0	247	0	0	0	168	7181	0	0	153	4356	0	0
Clostridium sp003539755	0	0	157	0	0	0	0	699	0	0	0	267	0	0
Clostridium sp900116755	0	0	191	0	0	0	0	378	0	0	0	211	0	0
Clostridium sp900317445	179	0	155	0	0	0	0	294	0	0	0	207	0	0
Clostridium taeniosporum	0	0	200	0	0	0	0	948	0	0	0	359	0	0
Clostridium tertium	0	0	241	0	0	0	0	406	0	0	0	276	0	0
Clostridium thermobutyricum	0	0	258	0	0	0	154	366	162	0	188	202	0	0
Clostridium uliginosum	0	0	202	0	0	0	0	3648	0	0	0	1175	0	0
Clostridium vincentii	0	0	182	0	0	0	0	1183	0	0	0	386	0	0
Clostridium_A leptum	236	0	0	0	189	0	0	0	242	0	0	0	218	0
Clostridium_AA amylolyticum	0	0	0	0	0	0	0	214	0	0	0	0	0	0
Clostridium_AC tepidiprofundi	0	0	0	0	0	0	0	208	0	0	0	0	0	0
Clostridium_AD estertheticum	0	0	163	0	0	0	0	566	0	0	0	218	0	0
Clostridium_AD sp002403785	0	0	168	0	0	0	0	384	0	0	0	0	0	0
Clostridium_AE oryzae	0	0	172	0	0	0	0	391	0	0	0	263	0	0
Clostridium_AF grantii	0	0	206	0	0	0	0	193	0	0	0	157	0	0
Clostridium_AG cavendishii	0	0	226	0	0	0	0	377	0	0	0	175	0	0
Clostridium_AK peptidivorans	0	0	0	0	0	0	0	194	0	0	0	0	0	0
Clostridium_AK sp900185645	0	0	168	0	0	0	0	218	0	0	0	0	0	0
Clostridium_AM carboxidivorans	0	0	164	0	0	0	0	671	0	0	0	348	0	0
Clostridium_AM drakei	0	0	0	0	0	0	0	319	0	0	0	150	0	0
Clostridium_AM magnum	0	0	240	0	0	0	0	853	0	0	187	389	0	0
Clostridium_AM scatologenes	0	0	0	0	0	0	0	332	0	0	0	0	0	0
Clostridium_AN bornimense	0	0	191	0	0	0	0	171	0	0	0	153	0	0
Clostridium_AO lundense	0	0	200	0	0	0	0	1410	0	0	0	264	0	0
Clostridium_AO tetanomorphum	0	0	226	0	0	0	0	249	0	0	0	0	0	0
Clostridium_B kluyveri	0	0	243	0	0	0	0	283	395	0	0	301	0	0
Clostridium_B ljungdahlii	0	0	0	0	0	0	0	245	179	0	0	0	0	0
Clostridium_B ljungdahlii_A	0	0	0	0	0	0	0	169	0	0	0	0	0	0
Clostridium_B ragsdalei	0	0	0	0	0	0	0	199	0	0	0	0	0	0
Clostridium_B tyrobutyricum	0	0	201	0	0	0	0	443	0	0	0	292	0	0
Clostridium_C acetireducens	0	0	0	0	0	0	0	191	0	0	0	0	0	0
Clostridium_F botulinum	247	395	883	398	270	201	475	917	337	183	575	739	220	155
Clostridium_F botulinum_A	186	172	360	167	163	0	183	360	165	0	244	338	0	0
Clostridium_F sp001276215	0	0	190	0	0	0	0	207	0	0	0	0	0	0
Clostridium_F sporogenes	0	0	0	0	0	0	0	177	0	0	0	0	0	0
Clostridium_G cochlearium	0	0	0	0	0	0	0	158	0	0	0	0	0	0
Clostridium_G tetani	0	0	171	0	0	0	0	198	0	0	0	183	0	0
Clostridium_H botulinum_A	0	0	150	0	0	0	0	0	0	0	0	207	0	0
Clostridium_H haemolyticum	0	0	193	0	0	0	0	158	0	0	0	0	0	0
Clostridium_H homopropionicum	0	0	0	0	0	0	0	224	0	0	0	0	0	0
Clostridium_H massiliodielmoense	0	0	166	0	0	0	0	239	0	0	0	0	0	0
Clostridium_H novyi	0	0	156	0	0	0	0	0	0	0	0	0	0	0
Clostridium_I acidisoli	0	0	170	0	0	0	0	514	0	0	0	220	0	0
Clostridium_I akagii	0	0	170	0	0	0	0	297	0	0	0	165	0	0
Clostridium_I arbusti	0	0	171	0	0	0	0	212	0	0	0	0	0	0
Clostridium_I pasteurianum	0	0	211	0	0	0	0	225	0	0	0	0	0	0
Clostridium_I pasteurianum_A	0	0	214	0	0	0	0	464	0	0	0	389	0	0
Clostridium_J argentinense	0	0	176	0	0	0	0	0	0	0	0	0	0	0
Clostridium_J ihumii	0	0	199	0	0	0	0	206	0	0	0	0	0	0
Clostridium_J senegalense	0	0	303	0	0	0	191	325	0	0	196	234	0	0
Clostridium_J sp000447315	0	0	0	0	0	0	0	432	0	0	0	0	0	0
Clostridium_J sp002316385	0	0	0	0	0	0	0	186	0	0	0	0	0	0
Clostridium_J sp002381695	0	0	184	0	0	0	0	234	0	0	0	0	0	0
Clostridium_J sp002455975	0	0	161	0	0	0	0	250	0	0	0	0	0	0
Clostridium_J sulfidigenes	193	323	615	339	208	0	433	2042	275	170	382	598	189	0
Clostridium_J tunisiense	0	0	238	0	0	0	0	267	0	0	0	156	0	0
Clostridium_K cellulovorans	0	0	193	0	0	0	0	623	0	0	0	225	0	0
Clostridium_L algidicarnis	0	0	181	0	0	0	0	183	0	0	0	0	0	0
Clostridium_L amazonitimonense	0	0	158	0	0	0	0	150	0	0	0	0	0	0
Clostridium_M asparagiforme	0	0	0	0	0	0	0	0	0	0	0	0	153	0
Clostridium_M bolteae	557	0	163	0	645	0	0	0	652	0	488	157	1003	0
Clostridium_M citroniae	183	0	0	0	0	0	0	0	184	0	164	0	221	0
Clostridium_M clostridioforme	419	0	161	0	324	0	0	0	312	0	189	0	580	0
Clostridium_M sp000155435	0	0	0	0	0	0	0	0	156	0	0	0	230	0
Clostridium_M sp000431375	1461	0	0	0	848	0	0	0	869	0	164	0	2331	0
Clostridium_M sp001304855	0	0	0	0	0	0	0	0	0	0	0	211	0	0
Clostridium_M sp001517625	461	0	0	0	377	0	0	0	388	0	0	0	833	0
Clostridium_P perfringens	1544	555	1254	640	1343	248	584	1379	1097	373	1416	968	1437	266
Clostridium_P sp001403635	0	0	170	0	0	0	0	0	0	0	0	0	0	0
Clostridium_P ventriculi	1384	0	998	698	666	0	0	712	258	152	279	299	460	0
Clostridium_Q saccharolyticum	217	0	0	0	175	0	0	0	164	0	0	0	262	0
Clostridium_Q sp000435655	0	0	0	0	0	0	0	0	0	0	0	0	192	0
Clostridium_Q sp003024715	1273	0	157	0	1099	0	0	0	1646	0	303	183	2241	0
Clostridium_Q symbiosum	292	0	153	0	267	0	0	0	292	0	0	187	457	0
Clostridium_S acetobutylicum	0	0	171	0	0	0	0	286	0	0	0	186	0	0
[truncated: 7,554 more rows]

## Sheet: Metagenomic samples taxa - Filt
Metagenomic taxonomic profiling tables after the filtering of low abundance species
Species	A2_6	A2_8	A3_2	A3_3	A3_6	A4_1	A4_2	A4_3	A4_6	A4_8	A5_2	A5_3	A5_6	A5_8
0-14-0-80-60-11 sp002779455	0	1966	205	0	0	0	0	0	0	449	0	0	0	802
1-14-0-10-47-16 sp002773395	0	426	537	160	0	0	0	0	0	0	0	0	0	0
12-FULL-67-14b sp001768615	0	866	548	0	259	0	0	0	192	304	0	0	0	647
12-FULL-67-14b sp002737365	0	489	429	0	0	0	0	0	0	170	0	0	0	338
13-2-20CM-66-19 sp001914695	0	432	158	0	0	0	0	0	0	0	0	0	0	178
2-01-FULL-33-17 sp001786995	0	358	246	0	0	0	204	0	0	0	0	0	0	0
2-02-FULL-63-19 sp001770415	0	416	186	0	0	0	0	0	0	0	0	0	0	172
2-02-FULL-63-19 sp001770425	0	471	197	0	0	0	0	0	177	0	0	0	0	240
2-02-FULL-65-29 sp001767435	0	441	239	0	0	162	0	0	0	0	0	0	0	244
2-02-FULL-66-14 sp001771975	0	521	246	0	0	0	0	0	185	201	0	0	0	307
2-02-FULL-66-14 sp002451175	0	475	181	0	0	0	0	0	0	178	0	0	0	264
2-12-FULL-62-58 sp001771985	0	477	185	0	0	0	0	0	0	0	0	0	0	222
2-12-FULL-62-58 sp001772005	0	530	221	0	0	0	0	0	159	194	0	0	0	174
2-12-FULL-64-23 sp001770575	0	540	212	0	0	0	0	0	0	0	0	0	0	216
2-12-FULL-65-11 sp001767495	0	291	183	0	0	0	0	0	0	0	0	0	0	164
2-12-FULL-66-21 sp001767455	0	530	280	0	0	0	0	0	0	178	0	0	0	318
2-12-FULL-68-19 sp001767195	0	427	256	0	0	0	0	0	0	0	0	0	0	203
2-12-FULL-68-19 sp001767525	0	470	270	0	0	0	0	0	0	0	0	0	0	212
2-12-FULL-68-20 sp001770655	0	563	286	0	0	0	0	0	178	254	0	0	0	330
32-67-11 sp000696225	0	326	357	0	0	0	0	0	201	0	0	0	0	0
32-67-11 sp000828895	0	321	253	0	0	0	0	0	207	153	0	0	0	0
32-67-11 sp000828915	188	797	458	213	304	0	206	0	467	219	0	0	252	152
40CM-2-70-7 sp003222205	0	405	228	0	0	0	0	0	170	0	0	0	0	196
40CM-4-65-8 sp001917905	0	595	329	0	0	180	0	0	157	152	0	0	0	302
40CM-68-15 sp003220615	0	480	255	0	0	0	0	0	0	0	0	0	0	232
46-32 sp001898485	0	178	0	0	0	0	0	0	188	0	0	0	0	156
51-20 sp001917175	1540	0	0	0	2630	0	0	0	1379	0	0	0	2645	0
63-22 sp900465915	0	370	205	0	0	0	0	0	191	0	0	0	0	171
66-26 sp001897745	471	2969	923	609	721	0	306	170	1160	716	517	721	619	400
67-14 sp001897355	0	1090	312	0	243	0	0	0	179	294	0	0	0	257
69-11 sp001898425	0	704	224	0	163	0	0	0	225	172	0	0	0	266
70-18 sp001899585	0	609	257	0	173	0	0	0	229	189	0	0	0	278
AA29 sp003222295	0	461	258	0	269	0	0	0	211	0	0	0	0	203
AA32 sp003222275	0	618	224	0	250	0	0	0	205	240	0	0	0	305
AA32 sp003223555	0	517	236	0	270	0	0	0	246	167	0	168	0	267
AAA044-D11 sp000485495	0	617	211	0	0	342	0	0	0	0	0	0	0	0
AAA044-D11 sp002340925	0	635	284	0	0	211	0	0	0	0	0	0	0	0
AAP99 sp001295775	0	431	358	0	0	0	0	0	247	200	0	0	0	178
Absiella innocuum	316	0	188	0	275	0	0	0	288	0	167	204	517	0
Accumulibacter aalborgensis	0	1068	378	198	725	0	189	0	897	304	171	284	242	201
Accumulibacter phosphatis_A	0	632	216	0	152	0	0	0	279	0	0	0	0	0
Accumulibacter phosphatis_B	0	1369	337	172	566	0	0	0	721	280	152	194	193	355
Accumulibacter phosphatis_C	157	1763	483	216	6958	0	0	0	6004	379	216	244	829	369
Accumulibacter phosphatis_E	0	836	340	0	2985	0	161	0	2756	204	156	0	442	177
Accumulibacter sp000584975	0	991	331	180	1524	0	0	0	1892	289	160	220	381	163
Accumulibacter sp000585015	0	1228	314	150	335	0	0	0	529	237	0	167	168	293
Accumulibacter sp000585055	0	1141	397	200	742	0	160	0	692	229	182	192	361	207
Accumulibacter sp000585075	0	707	253	187	306	0	0	0	457	185	0	193	169	0
Acetatifactor sp003447295	269	0	0	0	186	0	0	0	0	0	0	0	215	0
Acetatifactor sp900066365	2663	0	214	177	2031	0	0	0	1540	0	397	171	2106	0
Acetatifactor sp900066565	2051	186	0	0	1774	0	0	0	1025	0	235	0	2202	0
Acetoanaerobium noterae	774	0	232	0	1070	0	0	0	1413	0	400	0	2224	0
Acetoanaerobium sticklandii	192	0	0	0	261	0	0	0	364	0	0	0	484	0
Acetobacter fabarum	175	0	0	0	265	0	0	0	0	0	256	0	0	0
Acetobacterium dehalogenans	0	0	190	157	150	0	0	366	0	0	0	0	0	0
Acetobacterium wieringae	0	249	194	0	197	0	0	209	183	0	218	0	151	0
Achromobacter bronchiseptica	0	232	159	0	193	0	0	0	268	0	0	0	374	0
Achromobacter denitrificans	0	500	281	0	155	0	0	0	201	186	0	0	0	193
Achromobacter insolitus	0	477	270	0	0	224	0	0	197	277	0	0	0	0
Achromobacter marplatensis	0	444	266	0	156	0	0	0	170	0	0	0	0	150
Achromobacter mucicolens	0	812	401	213	179	0	0	0	301	202	184	200	0	495
Achromobacter piechaudii	0	463	324	0	0	0	0	0	187	0	0	165	0	0
Achromobacter pulmonis	0	465	295	0	217	0	0	0	426	204	302	0	317	178
Achromobacter ruhlandii	0	410	341	157	158	0	0	0	244	0	0	0	0	0
Achromobacter sp000633435	0	381	237	0	0	0	0	0	225	0	0	0	0	0
Achromobacter sp001298955	0	247	154	0	0	0	0	0	0	0	0	0	0	152
Achromobacter sp001299435	0	308	185	0	0	0	0	0	169	0	0	0	0	0
Achromobacter sp002331005	0	375	301	0	0	0	0	0	186	0	0	0	0	186
Achromobacter sp002902905	0	407	273	0	151	0	0	0	204	160	0	0	0	0
Achromobacter sp900156745	0	477	244	0	0	0	0	0	189	158	0	0	0	194
Achromobacter spanius_B	0	457	304	0	0	0	0	0	155	0	0	0	0	182
Achromobacter spanius_D	0	343	206	0	0	0	0	0	158	0	0	0	0	171
Achromobacter xylosoxidans	235	1149	805	326	417	185	255	0	714	367	272	303	321	348
Achromobacter xylosoxidans_C	0	331	241	0	188	0	0	0	223	0	0	0	0	0
Acidaminococcus fermentans	0	0	0	0	169	0	0	0	157	0	0	0	513	0
Acidaminococcus intestini	0	0	0	0	278	0	0	0	287	0	0	0	486	0
Acidiphilium multivorum	0	396	176	0	0	0	0	0	204	0	0	0	0	0
Acidipropionibacterium acidipropionici	0	384	169	0	228	0	0	0	450	0	0	0	187	0
Acidipropionibacterium jensenii	161	238	0	0	182	0	0	0	359	0	0	0	0	0
Acidipropionibacterium thoenii	0	159	0	0	180	0	0	0	337	0	0	0	0	0
Acidisphaera rubrifaciens	0	355	160	0	0	0	0	0	163	0	0	0	0	186
Acidithiobacillus caldus	0	181	0	0	183	0	0	0	174	0	0	0	335	0
Acidovorax_A anthurii	171	688	431	172	200	0	0	0	458	214	0	0	173	180
Acidovorax_A avenae	173	887	576	224	278	0	153	0	699	432	160	187	293	273
Acidovorax_A cattleyae	0	358	232	0	0	0	0	0	253	0	0	0	0	0
Acidovorax_A citrulli	0	366	254	0	0	0	0	0	294	0	0	0	0	0
Acidovorax_A konjaci	0	649	377	0	178	0	0	0	326	192	0	0	162	202
Acidovorax_A sp001424265	201	955	538	168	288	0	0	0	504	254	151	0	183	268
Acidovorax_A sp002397315	0	554	388	165	189	0	0	0	402	194	0	0	0	0
Acidovorax_A valerianellae	0	2159	528	0	240	0	0	0	459	277	0	0	162	203
Acidovorax_A wautersii	175	797	472	0	268	0	0	0	445	283	0	0	193	249
Acidovorax_B carolinensis	692	1267	1625	628	881	0	318	0	1272	394	362	303	576	203
Acidovorax_B defluvii	12646	2156	9998	7300	16101	0	638	700	12444	1151	893	584	3785	239
Acidovorax_B delafieldii_A	409	932	920	461	476	0	174	0	1244	386	200	231	344	159
Acidovorax_B delafieldii_B	173	429	398	0	194	0	0	0	273	158	0	0	0	0
Acidovorax_B soli	1160	1544	1127	589	1466	0	221	167	1668	524	296	263	1077	214
Acidovorax_B sp002176815	399	938	2033	943	553	0	275	0	2787	192	226	284	377	0
Acidovorax_C caeni	2638	829	696	345	2418	0	352	280	8611	3090	2723	2916	10217	302
Acidovorax_C sp001725235	837	906	538	173	1098	0	172	0	2140	1630	578	719	1959	311
Acidovorax_D delafieldii_A	1244	1936	572	256	1123	0	343	0	1967	420	258	383	1199	207
Acidovorax_D kalamii	389	1659	603	235	421	0	161	0	1290	851	178	151	323	226
Acidovorax_D radicis	461	2905	807	258	540	0	223	0	1014	683	201	194	409	350
Acidovorax_D sp000238595	801	1379	845	351	834	0	189	0	1517	417	243	216	685	214
Acidovorax_D sp000302535	7935	5641	2208	927	7722	190	606	377	31080	2616	1486	1455	6674	1582
Acidovorax_D sp001411535	2010	18687	2911	1295	1941	198	505	179	4521	3019	649	569	1688	1191
Acidovorax_D sp001422735	241	2138	547	202	258	0	0	0	657	398	0	0	208	423
Acidovorax_D sp001424425	222	2383	420	0	266	0	0	0	510	315	0	0	172	221
Acidovorax_D sp001464865	278	1041	429	162	312	0	182	0	657	240	0	0	247	178
Acidovorax_D sp001633105	793	2554	724	263	825	0	178	0	2187	1838	152	198	506	364
Acidovorax_D sp001714725	545	1228	669	253	609	0	240	0	1343	343	175	197	463	188
Acidovorax_D sp002754175	1573	3623	1032	413	1652	0	257	0	5003	1097	355	383	1296	583
Acidovorax_D sp002754495	1811	50073	1515	538	1833	231	614	0	2429	6627	453	701	1776	3120
Acidovorax_D sp002797445	362	1526	619	200	393	0	215	0	718	439	0	151	286	227
Acidovorax_D sp003058055	836	2458	823	450	892	0	227	0	2802	789	231	267	755	361
Acidovorax_D sp003060895	376	1538	498	184	427	0	0	0	1008	701	0	0	347	242
Acidovorax_D temperans	82608	11549	6760	6156	75179	183	2962	2443	59447	6276	7337	13984	83332	2147
Acidovorax_E sp001428665	235	3151	1208	342	362	0	176	0	703	504	217	171	194	336
Acidovorax_E sp003053545	187	1778	692	198	200	0	0	0	477	486	0	0	152	372
Acidovorax_E sp003208485	161	997	580	199	216	0	0	0	571	293	0	0	183	225
Acinetobacter albensis	1820	298	590	257	1398	0	0	171	484	0	154	0	387	0
Acinetobacter baumannii	24300	866	1445	799	14436	268	636	1299	5566	775	2371	1323	7745	567
Acinetobacter baylyi	304	0	0	0	231	0	0	0	0	0	0	0	0	2438
Acinetobacter beijerinckii	1181	189	0	0	799	0	0	0	456	188	0	0	360	477
Acinetobacter bereziniae	3624	224	370	171	2130	0	611	334	1014	182	449	292	1348	154
Acinetobacter bohemicus	19792	9007	3000	3024	26999	0	227	1945	1371	429	423	215	1757	0
Acinetobacter bouvetii	9092	1640	0	0	7452	0	638	2485	1196	2567	836	504	975	0
Acinetobacter brisouii	1357	225	0	0	1075	0	0	737	908	164	199	3374	1697	377
Acinetobacter calcoaceticus	629	155	197	0	377	0	0	232	238	0	0	0	183	214
Acinetobacter celticus	2022	154	780	715	1908	0	0	0	199	0	0	0	209	0
Acinetobacter colistiniresistens	1154	0	0	0	938	0	0	0	477	0	164	0	457	0
Acinetobacter defluvii	1465	0	0	0	1001	0	0	0	617	0	406	0	508	0
Acinetobacter equi	730	0	0	0	466	0	0	0	177	0	0	0	226	0
Acinetobacter fasciculus	10584	371	815	466	6114	0	197	595	2189	230	1403	633	2856	0
Acinetobacter gandensis	2689	169	384	373	1807	0	247	225	900	519	835	772	977	0
Acinetobacter gerneri	4820	0	156	0	2488	0	0	275	980	169	699	218	3141	0
Acinetobacter guillouiae	6963	581	509	357	6655	0	177	315	1485	251	391	267	1299	154
Acinetobacter gyllenbergii	619	0	0	0	423	0	0	0	419	0	0	0	260	0
Acinetobacter haemolyticus	7865	213	618	229	5152	0	163	363	1805	189	658	358	2435	0
Acinetobacter harbinensis	1278	169	254	199	808	0	0	0	498	0	0	0	309	0
Acinetobacter idrijaensis	3879	0	345	218	2422	0	0	249	836	0	691	276	1130	0
Acinetobacter indicus	15539	483	1156	670	9970	0	347	1026	5207	352	3673	1643	6167	190
Acinetobacter johnsonii	854544	16437	16950	13277	473683	0	5225	3858	115371	7604	8213	7225	114890	1682
Acinetobacter junii	19397	444	780	475	12368	0	827	817	9356	575	1891	782	9360	525
Acinetobacter junii_A	1178	0	0	0	648	0	0	0	281	0	0	0	519	0
Acinetobacter kookii	846	368	0	0	611	0	0	2189	433	225	1522	1525	1895	194
Acinetobacter kyonggiensis	7575	1874	842	695	6949	0	0	741	996	236	330	228	1150	0
Acinetobacter lactucae	340	0	0	0	224	0	0	0	182	0	0	0	150	0
Acinetobacter larvae	443	0	0	0	325	0	0	0	202	0	0	0	171	0
Acinetobacter lwoffii	777	0	0	0	476	0	0	0	211	0	0	0	194	0
Acinetobacter lwoffii_B	7142	426	951	605	4224	0	0	444	1363	196	770	356	1637	0
Acinetobacter marinus	293	0	0	0	198	0	0	0	200	0	0	0	153	0
Acinetobacter nectaris	512	0	0	0	243	0	0	0	157	0	0	0	168	0
Acinetobacter nosocomialis	3530	169	236	0	2087	0	0	304	1051	0	446	194	1301	0
Acinetobacter oleivorans	347	0	0	0	242	0	0	0	156	0	0	0	165	453
Acinetobacter parvus	120613	1213	1119	703	72252	0	1054	697	58465	1399	2780	809	52114	169
Acinetobacter piscicola	2365	199	0	0	1410	0	0	0	458	0	0	0	589	0
Acinetobacter pittii	8661	392	583	307	5049	0	288	575	1861	277	757	376	2569	322
Acinetobacter pittii_H	248	0	0	0	291	0	0	0	0	0	0	0	159	0
Acinetobacter populi	295	0	0	0	215	0	0	0	186	0	0	0	150	0
Acinetobacter pragensis	1722	233	229	293	1575	0	0	180	308	167	0	0	299	0
Acinetobacter proteolyticus	615	0	0	0	399	0	0	0	276	0	0	0	337	0
Acinetobacter puyangensis	310	0	0	0	254	0	0	0	290	0	0	0	210	0
Acinetobacter qingfengensis	409	0	0	0	268	0	0	0	226	0	0	0	224	0
Acinetobacter radioresistens	7199	369	616	363	4240	0	198	582	1790	255	1096	561	2197	0
Acinetobacter rudis	959	0	0	0	597	0	0	0	237	0	297	0	478	187
Acinetobacter schindleri	8893	337	739	408	5287	0	230	632	2154	229	4021	2686	3014	0
Acinetobacter seifertii	1666	205	202	0	994	0	0	161	441	0	280	0	545	0
Acinetobacter soli	3722	194	239	0	2104	0	0	224	843	0	460	273	1080	2137
Acinetobacter sp000214135	3749	270	319	214	2327	0	360	272	851	236	269	158	743	0
Acinetobacter sp000368265	521	0	0	0	306	0	0	219	295	0	0	254	328	0
Acinetobacter sp000369405	506	0	0	0	374	0	0	0	210	0	0	0	178	0
Acinetobacter sp000369505	2850	0	313	162	1857	0	0	0	1172	0	201	0	684	0
Acinetobacter sp000369525	3784	0	286	183	2293	0	173	255	2830	0	353	182	1231	0
Acinetobacter sp000369545	473	0	0	0	291	0	0	0	216	0	0	0	181	0
Acinetobacter sp000369565	8053	744	299	153	4685	0	2047	756	3595	2101	1170	412	3847	2497
Acinetobacter sp000369645	1119	0	0	0	791	0	0	0	390	0	0	0	367	0
Acinetobacter sp000369705	926	174	175	0	570	0	0	0	431	0	0	0	373	263
Acinetobacter sp000369785	827	0	189	0	534	0	0	0	310	0	0	0	302	170
Acinetobacter sp000400715	504	0	0	0	331	0	0	0	227	0	0	0	163	0
Acinetobacter sp000632455	2698	0	0	0	1627	0	0	186	637	0	394	468	811	0
Acinetobacter sp000773685	2925	0	0	0	1380	0	0	0	545	0	225	0	645	0
Acinetobacter sp000805455	309	0	0	0	215	0	0	0	174	0	0	180	0	0
Acinetobacter sp001612555	1872	0	0	0	1331	0	0	0	367	0	0	0	497	0
Acinetobacter sp001626925	702	0	0	0	389	0	0	0	296	0	0	0	160	0
Acinetobacter sp001647535	756	0	218	0	467	0	0	228	219	0	223	163	212	0
Acinetobacter sp001647545	1346	246	256	169	895	0	0	171	292	0	157	0	334	0
Acinetobacter sp001647675	885	0	0	0	576	0	0	0	217	0	185	0	306	0
Acinetobacter sp001696605	9412	245	389	208	5676	0	332	447	3860	468	1347	415	5336	0
Acinetobacter sp001696615	27446	973	403	297	16981	0	387	1246	2638	1152	1349	540	3006	0
Acinetobacter sp002018365	5329	342	621	292	3939	0	205	614	1540	563	1985	1761	2191	700
Acinetobacter sp002135195	2184	984	934	1378	1718	0	0	358	390	0	234	340	503	0
Acinetobacter sp002135205	18121	1229	661	417	11584	0	223	465	4719	1009	515	505	7405	1386
Acinetobacter sp002135235	1675	0	0	0	953	0	0	0	320	0	0	0	336	0
Acinetobacter sp002135245	4174	1904	883	876	2580	507	468	35674	4147	2484	4820	9255	5391	1053
Acinetobacter sp002135295	1858	163	0	0	2141	0	0	0	502	387	0	0	387	0
Acinetobacter sp002135315	1218	6500	422	331	1166	0	0	2977	354	583	293	470	352	0
Acinetobacter sp002135335	1429	315	157	0	974	0	0	0	191	0	0	0	220	0
Acinetobacter sp002135345	627	0	0	0	418	0	0	0	176	0	0	0	170	0
Acinetobacter sp002135355	767	1065	0	0	824	0	0	587	172	508	226	159	201	0
Acinetobacter sp002135375	1118	0	0	0	600	0	0	0	225	0	0	0	267	0
Acinetobacter sp002135415	1183	0	0	0	737	0	0	0	258	0	0	0	263	0
Acinetobacter sp002135435	1026	223	0	0	834	0	0	170	265	213	155	153	366	0
Acinetobacter sp002165255	39627	879	450	318	21716	0	2386	594	12414	3223	4399	792	18976	1137
Acinetobacter sp002165295	2999	0	151	0	2437	0	0	170	939	346	304	154	1292	0
Acinetobacter sp002165305	4452	152	166	0	2621	0	0	0	736	0	167	0	724	0
Acinetobacter sp002296655	3955	0	230	0	2342	0	152	0	3453	0	3287	1162	13463	0
Acinetobacter sp002365595	762	261	159	0	527	0	0	620	291	1329	281	279	281	0
Acinetobacter sp002367455	1014	0	0	0	567	0	0	0	217	0	326	0	397	0
Acinetobacter sp002455755	964	260	0	0	739	0	0	598	342	161	351	280	473	0
Acinetobacter sp002688565	343	0	0	0	257	0	0	0	0	0	0	0	159	0
Acinetobacter sp002934695	7237	346	751	454	5026	0	233	851	1968	224	2542	1249	2409	187
Acinetobacter sp003024515	3601	158	232	0	1764	0	0	482	588	0	391	0	656	0
Acinetobacter sp003024525	3147	0	195	0	4773	0	360	1185	1368	943	1848	1587	2877	0
Acinetobacter sp003105055	1503	310	0	0	892	0	0	222	304	205	0	0	399	0
Acinetobacter sp003261585	3090	275	0	0	1932	219	0	191	2012	222	190	717	4115	1726
Acinetobacter sp003268395	4538	153	251	0	2719	0	176	240	962	0	557	422	1078	0
Acinetobacter sp900323515	784	0	0	0	498	0	0	0	287	0	159	0	243	0
Acinetobacter tandoii	7317	298	280	179	4007	0	0	657	1702	375	554	423	5234	664
Acinetobacter tjernbergiae	3675	1151	208	202	2789	0	421	0	968	1156	228	0	945	1174
Acinetobacter towneri	10863	187	378	234	6117	0	1130	786	9543	435	37286	11199	48026	0
Acinetobacter towneri_A	6559	0	375	221	4063	0	281	412	3580	0	8028	2369	11067	0
Acinetobacter ursingii	8623	438	590	323	5740	0	271	489	2962	408	979	468	3501	189
Acinetobacter venetianus	9119	352	493	254	5655	0	354	499	4147	361	930	376	3257	267
Actinoalloteichus hoggarensis	0	320	170	0	0	0	0	0	151	0	0	0	0	0
Actinocatenispora sera	0	660	305	0	173	0	0	0	234	175	0	0	0	201
Actinocorallia populi	0	688	290	0	150	0	0	0	207	161	0	0	0	212
Actinokineospora album	0	458	215	0	0	0	0	0	0	150	0	0	0	169
Actinokineospora auranticolor	0	524	306	0	0	0	0	0	215	0	0	0	0	179
Actinokineospora bangkokensis	0	573	343	0	189	0	0	0	244	163	0	0	0	222
Actinokineospora enzanensis	0	471	291	0	0	0	0	0	170	0	0	0	0	150
Actinokineospora inagensis	0	437	213	0	0	0	0	0	192	0	0	0	0	0
Actinokineospora iranicum	0	396	197	0	0	0	0	0	152	0	0	0	0	152
Actinokineospora sp900070365	0	412	255	0	0	0	0	0	0	0	0	0	0	175
Actinokineospora spheciospongiae	0	596	350	0	186	0	0	0	253	0	0	0	0	212
Actinokineospora terrae	0	504	284	0	162	0	0	0	209	0	0	0	0	171
Actinomadura_B rubrobrunea	0	1081	303	0	0	0	0	0	165	153	0	0	0	179
Actinomyces_I minihominis	1437	0	175	227	2097	0	0	0	1773	184	2086	0	852	0
Actinomycetospora chiangmaiensis	0	752	305	0	196	0	0	0	226	180	0	0	0	370
Actinomycetospora cinnamomea	0	1638	342	0	198	0	0	0	264	268	170	0	0	383
Actinophytocola xanthii	0	762	287	0	176	0	0	0	231	157	0	0	0	223
Actinophytocola xinjiangensis	0	806	444	0	182	0	0	0	279	183	0	0	0	304
Actinoplanes atraurantiacus	686	859	556	0	357	340	321	0	382	235	0	0	0	285
Actinoplanes awajinensis	0	799	675	0	223	326	0	0	280	186	0	0	0	280
Actinoplanes caeruleus	0	548	312	0	0	156	0	0	159	0	0	0	0	182
Actinoplanes derwentensis	0	605	1113	157	171	208	0	0	257	218	0	0	0	341
Actinoplanes ferrugineum	0	675	454	0	185	243	0	0	389	165	0	0	0	230
Actinoplanes friuliensis	0	664	483	0	152	255	0	0	206	176	0	0	0	218
Actinoplanes globisporus	0	798	515	0	204	357	0	0	305	255	0	0	0	294
Actinoplanes italicus	0	676	529	0	156	0	0	0	235	203	0	0	0	270
Actinoplanes liguriensis	0	645	470	0	175	429	0	0	243	161	0	223	0	210
Actinoplanes lutulentus	0	603	327	0	0	0	0	0	191	0	0	0	0	178
Actinoplanes missouriensis	0	584	345	0	0	163	0	0	172	0	0	0	0	221
Actinoplanes philippinensis	0	717	575	0	168	160	0	0	222	229	0	0	0	265
Actinoplanes rectilineatus	0	595	435	0	184	307	0	0	232	152	0	0	0	228
Actinoplanes regularis	0	515	393	0	156	255	0	0	228	174	0	0	0	151
Actinoplanes sp000389965	0	640	421	0	150	215	0	0	259	181	0	0	0	188
Actinoplanes sp001553785	0	447	364	0	0	153	0	0	188	0	0	0	0	153
Actinoplanes sp900119315	0	599	423	0	155	246	0	0	217	0	0	0	0	186
Actinoplanes subtropicus	0	904	505	0	198	376	0	0	271	207	0	0	0	318
Actinoplanes utahensis	0	515	383	0	0	180	0	0	229	154	0	0	0	187
Actinoplanes xinjiangensis	0	609	515	0	0	178	0	0	204	208	0	0	0	268
Actinopolymorpha alba	0	625	199	0	0	0	0	0	189	0	0	0	0	0
Actinopolymorpha cephalotaxi	0	647	278	0	0	0	0	0	198	0	0	0	0	166
Actinopolymorpha singaporensis	0	474	212	0	0	0	0	0	0	0	0	0	0	174
Actinospica robiniae	0	760	337	0	187	0	0	0	247	184	0	0	0	219
Actinotalea carbonis	0	496	190	0	152	0	0	0	170	0	0	0	0	0
Actinotalea fermentans	0	494	181	0	0	0	0	0	163	0	0	0	0	178
Actinotalea ferrariae	0	579	187	0	0	0	0	0	154	0	0	0	0	0
Actinotalea sp000526515	0	659	218	0	167	0	0	0	207	184	0	0	0	232
Acuticoccus sp003258595	0	648	302	0	202	0	0	0	234	0	0	0	0	302
Acuticoccus yangtzensis	0	533	271	0	0	0	0	0	201	0	0	0	0	206
Adlercreutzia equolifaciens	303	0	0	0	410	0	0	0	528	0	0	0	611	0
Aerococcus urinaeequi	0	0	257	153	0	0	0	0	157	0	1786	224	163	0
Aeromicrobium erythreum	0	422	157	0	0	0	0	0	172	0	0	0	0	191
Aeromicrobium marinum	0	278	161	0	0	0	0	0	169	0	0	0	0	0
Aeromicrobium sp000471045	0	276	168	0	0	0	0	0	158	0	0	0	0	0
Aeromicrobium sp001423335	0	543	302	0	0	0	0	0	189	0	160	0	0	460
Aeromicrobium sp001426485	0	485	327	0	0	0	0	0	0	0	0	0	0	183
Aeromicrobium_A massiliense	0	429	193	0	0	0	0	0	0	0	0	0	0	171
Aeromonas allosaccharophila	7047	2161	986	916	8414	0	0	590	4534	294	897	647	2189	169
Aeromonas aquatica	432	225	0	0	599	0	0	0	267	0	0	0	159	0
Aeromonas australiensis	263	0	0	0	245	0	0	0	238	0	0	0	169	0
Aeromonas bestiarum	870	1620	401	218	896	0	0	0	529	0	0	209	363	0
Aeromonas bivalvium	775	195	201	0	969	0	0	0	653	0	198	201	433	0
Aeromonas cavernicola	482	0	0	0	402	0	0	0	304	0	0	0	304	0
Aeromonas caviae	71551	1440	5101	3561	61893	0	1454	5253	71373	1219	25724	30499	104888	795
Aeromonas dhakensis	3015	576	493	311	2763	0	0	535	2131	176	803	1058	2370	346
Aeromonas diversa	221	0	0	0	189	0	0	0	168	0	0	0	0	0
Aeromonas encheleia	598	617	346	150	657	0	0	0	359	0	0	0	207	0
Aeromonas enteropelogenes	652	249	163	0	677	0	0	0	594	0	328	280	626	0
Aeromonas eucrenophila	412	521	161	0	544	0	0	0	212	0	0	0	0	0
Aeromonas finlandiensis	199	209	0	0	216	0	0	0	158	0	0	0	0	0
Aeromonas fluvialis	476	174	0	0	488	0	0	0	320	0	158	0	304	0
Aeromonas hydrophila	13508	2955	1547	1139	14062	394	482	1762	8860	1278	3020	6352	11878	940
Aeromonas jandaei	1376	691	247	213	1332	0	0	1276	1169	0	391	583	1234	616
Aeromonas lacus	219	0	0	0	220	0	0	0	197	0	0	0	156	0
Aeromonas lusitana	396	196	0	0	458	0	0	0	241	0	0	0	190	0
Aeromonas media	36674	3243	4018	4309	44830	0	183	1018	15988	297	978	893	5045	0
Aeromonas molluscorum	327	0	0	0	370	0	0	0	206	0	0	0	193	0
Aeromonas piscicola	353	199	152	0	452	0	0	0	297	0	0	0	189	0
Aeromonas popoffii	663	4591	343	0	650	0	0	0	469	0	167	0	396	243
Aeromonas rivipollensis	27094	2639	1531	1309	33291	0	0	176	12355	284	350	488	3306	200
Aeromonas rivuli	433	266	0	0	485	0	0	0	303	0	0	0	151	0
Aeromonas salmonicida	9758	2191	6730	5254	10162	0	0	1148	2924	264	896	847	2456	186
Aeromonas sanarellii	1367	162	0	0	1194	0	0	0	1887	0	921	479	2078	0
Aeromonas schubertii	448	181	0	0	452	0	0	0	290	0	160	154	322	0
Aeromonas simiae	982	0	212	0	733	0	0	178	824	0	1881	823	928	0
Aeromonas sobria	2163	835	509	301	2088	0	0	261	1344	0	389	331	1136	150
Aeromonas sp900156095	364	206	157	0	309	0	0	217	354	0	198	299	280	228
Aeromonas taiwanensis	1477	150	0	0	1094	0	0	0	1589	0	234	202	1943	0
Aeromonas tecta	345	154	0	0	389	0	0	0	215	0	0	0	215	0
Aeromonas veronii	10880	2072	1857	1183	11159	156	338	1265	8841	680	4693	2706	9623	2341
Aeromonas veronii_A	203	0	0	0	230	0	0	0	182	0	0	0	167	0
Aestuariimicrobium kwangyangense	0	283	0	0	159	0	0	0	250	0	0	0	0	0
Afipia birgiae	0	421	170	0	225	0	0	0	242	172	0	0	0	162
Afipia broomeae	0	527	156	0	181	0	0	0	224	0	0	0	0	0
Afipia clevelandensis	0	401	195	0	454	0	0	0	417	0	0	0	0	0
AG11 sp003223455	0	439	229	0	0	0	0	0	0	0	0	0	0	151
Agathobacter faecis	29163	155	460	377	7772	0	0	198	8634	0	862	308	9514	0
Agathobacter rectale	19169	0	1129	1032	12768	0	232	456	8750	0	1952	1004	18782	0
Agathobacter sp000434275	1587	0	0	0	374	0	0	0	420	0	0	0	403	0
Agathobacter sp900317585	269	0	0	0	182	0	0	0	0	0	0	0	282	0
Agathobaculum butyriciproducens	1025	0	0	0	804	0	0	0	811	0	0	0	1375	0
Agitococcus lubricus	217	210	197	0	304	0	325	0	1999	539	0	0	155	792
Agitococcus sp002333125	0	200	224	0	310	0	0	0	313	0	0	0	0	0
Agreia sp001422485	0	328	225	0	0	0	0	0	150	0	0	0	0	0
Agrobacterium pusense	0	399	375	0	243	0	0	236	309	0	0	177	208	163
Agrobacterium sp000192635	0	446	417	0	211	0	0	0	341	186	165	233	0	414
Agrobacterium sp900473305	0	548	334	0	0	0	0	0	209	153	0	0	0	487
Agrobacterium tumefaciens	0	317	263	0	0	0	0	0	162	0	0	0	0	0
Agrobacterium tumefaciens_G	0	310	202	0	0	0	0	0	156	0	0	0	0	0
Agrococcus jejuensis	0	437	188	0	0	0	0	0	172	0	0	0	0	330
Agromyces flavus	0	573	163	0	0	0	0	0	0	0	0	0	0	157
Agromyces sp001428255	0	687	224	0	0	0	0	0	0	0	0	0	0	186
Agromyces sp001620055	0	613	237	0	0	0	0	0	0	0	0	0	0	157
Agromyces sp900113185	0	485	189	0	0	0	0	0	0	0	0	0	0	155
Ahniella affigens	0	259	162	0	0	0	0	0	0	259	0	0	0	200
AKCV01 sp000272025	0	392	213	0	0	0	0	0	210	0	0	0	0	0
Akkermansia muciniphila	2386	0	449	367	3427	0	0	470	3799	0	556	703	4193	0
Akkermansia muciniphila_B	264	0	0	0	447	0	0	0	471	0	0	0	560	0
Akkermansia sp001580195	162	0	0	0	213	0	0	0	294	0	0	0	305	0
Albidiferax koreense	0	1272	830	221	200	158	185	0	454	336	160	0	0	302
Albidiferax sp003097105	0	1054	722	189	173	0	216	0	361	257	0	0	0	171
Albidiferax sp900104385	0	1020	672	173	187	0	182	0	286	243	0	0	0	198
Albimonas donghaensis	0	610	318	0	154	0	0	0	275	0	0	0	0	191
Albimonas pacifica	0	539	244	0	155	0	0	0	241	191	0	0	0	194
Alcaligenes faecalis	0	252	159	0	200	0	0	0	210	0	0	0	187	0
Alcaligenes phenolicus	0	223	205	0	202	0	0	0	203	0	0	183	168	0
Alcanivorax sp002354605	0	420	306	0	0	0	0	0	196	0	0	0	0	155
Algoriella xinjiangensis	398	0	240	0	607	0	0	0	155	0	0	0	0	0
Algoriphagus sp002002735	0	1282	212	0	0	0	0	0	0	216	0	0	0	350
Algoriphagus terrigena	0	834	356	0	0	0	0	0	0	0	0	0	0	163
Aliarcobacter butzleri	15483	1988	2433	2857	19752	374	1261	17798	8262	844	12737	48252	9022	897
Aliarcobacter cibarius	3193	375	478	601	4505	0	365	672	1517	0	4156	9811	1510	180
Aliarcobacter cryaerophilus	2150	0	430	317	2163	0	0	0	779	0	810	1333	787	0
Aliarcobacter cryaerophilus_A	204405	892	14238	5273	159117	200	3145	7023	63206	576	52617	38568	83886	222
Aliarcobacter cryaerophilus_B	4174	263	730	556	4271	0	209	391	1511	0	1645	3074	1579	0
Aliarcobacter faecis	2288	404	464	538	2932	0	266	280	1022	0	1613	4348	886	0
Aliarcobacter lanthieri	1830	395	461	603	2813	0	342	333	880	0	1419	4295	777	0
Aliarcobacter porcinus	2308	243	441	367	2585	0	174	359	1005	0	1331	2854	1098	0
Aliarcobacter skirrowii	9088	405	1078	792	8584	0	388	747	3284	0	3415	5795	3706	0
Aliarcobacter sp000284235	7305	1929	1688	3022	13643	297	938	1141	2894	462	5908	21302	1954	183
Aliarcobacter sp002452915	7134	1871	1511	2582	13020	276	929	1434	2841	336	6216	23602	2250	157
Aliarcobacter sp003063245	21632	7167	4795	8838	42519	549	1940	4394	4327	866	9819	35298	4236	292
Aliarcobacter sp003063295	1215	274	247	333	1878	0	151	466	1054	0	1245	3647	720	0
Aliarcobacter thereius	1282	194	299	303	1484	0	212	206	551	0	872	1992	498	0
Alicycliphilus denitrificans	1828	1533	1351	576	2195	164	319	172	4617	749	768	547	2758	387
Aliivibrio fischeri	0	186	321	0	0	0	153	208	0	0	163	263	0	0
Alishewanella agri	154	313	1023	373	518	0	0	196	449	154	553	307	402	0
Alistipes finegoldii	722	0	0	0	631	0	0	0	766	0	0	0	842	0
Alistipes obesi	638	0	0	0	509	0	0	0	872	0	0	0	746	0
Alistipes onderdonkii	1627	0	0	0	1530	0	0	0	1864	0	182	0	2258	0
Alistipes putredinis	4113	0	0	0	3550	0	0	0	3895	0	305	159	3655	0
Alistipes senegalensis	196	0	0	0	174	0	0	0	160	0	0	0	237	0
Alistipes shahii	888	0	0	0	793	0	0	0	874	0	0	0	962	0
Alistipes sp000434235	665	0	0	0	697	0	0	0	825	0	0	0	734	0
Alistipes sp900290115	0	0	0	0	163	0	0	0	266	0	0	0	154	0
Alistipes_A ihumii	0	0	0	0	240	0	0	0	210	0	0	0	224	0
Alistipes_A indistinctus	179	0	0	0	207	0	0	0	289	0	0	0	241	0
Alkanindiges sp001982605	0	194	337	150	0	0	0	0	0	158	0	0	0	0
Allochromatium vinosum	0	261	0	0	0	0	0	0	404	0	371	227	0	0
Allokutzneria albata	0	465	341	0	0	0	0	0	182	0	0	0	0	0
Allokutzneria sp002155965	0	453	273	0	0	0	0	0	205	0	0	0	0	0
Allonocardiopsis opalescens	0	624	281	0	162	0	0	0	182	0	0	0	0	194
Allorhizobium oryziradicis	0	1223	0	0	0	0	0	0	0	153	0	157	0	404
Allorhizobium sp002796995	0	361	0	0	187	0	0	0	326	0	0	0	0	0
Allorhizobium sp900468705	0	322	172	0	0	0	0	0	223	0	0	0	0	0
Allorhizobium sp900473245	0	342	183	0	0	0	0	0	186	0	0	0	0	0
Alpha-05 sp900079695	0	268	153	0	0	0	0	0	236	0	0	0	0	0
Alsobacter sp003004785	0	508	206	0	0	0	0	0	181	0	0	0	0	249
Alysiella crassa	0	0	0	0	189	0	0	0	219	0	0	0	460	0
Aminobacter sp000372965	0	271	161	0	0	0	0	0	206	0	0	0	0	0
Amycolatopsis albispora	0	643	333	0	168	0	0	0	205	199	0	0	0	211
Amycolatopsis australiensis	0	513	289	0	0	0	0	0	207	0	0	0	0	185
Amycolatopsis balhimycina	0	362	247	0	0	0	0	0	158	0	0	0	0	151
Amycolatopsis benzoatilytica	0	380	217	0	0	0	0	0	168	0	0	0	0	0
Amycolatopsis jejuensis	0	475	213	0	0	0	0	0	154	0	0	0	0	162
Amycolatopsis lexingtonensis	0	540	245	0	151	0	0	0	184	155	0	0	0	215
Amycolatopsis nigrescens	0	626	269	0	151	0	0	0	187	180	0	0	0	191
Amycolatopsis orientalis	0	486	284	0	0	0	0	0	175	0	0	0	0	152
Amycolatopsis orientalis_C	0	491	223	0	0	0	0	0	184	0	0	0	0	166
Amycolatopsis pretoriensis	0	527	282	0	0	0	0	0	227	0	0	0	0	181
Amycolatopsis saalfeldensis	0	655	391	0	175	0	0	0	220	163	0	0	0	202
Amycolatopsis sacchari	0	541	282	0	155	0	0	0	169	0	0	0	0	190
Amycolatopsis sp002234605	0	357	215	0	0	0	0	0	152	0	0	0	0	0
Amycolatopsis sp002904295	0	452	238	0	0	0	0	0	158	0	0	0	0	0
Amycolatopsis sulphurea	0	359	178	0	0	0	0	0	158	0	0	0	0	0
Amycolatopsis tolypomycina	0	402	245	0	0	0	0	0	173	0	0	0	0	0
Amycolatopsis vancoresmycina	0	419	244	0	0	0	0	0	213	0	0	0	0	0
Amycolatopsis xylanica	0	563	342	0	0	0	0	0	219	0	0	0	0	152
Anaeromusa burkinensis	0	0	370	238	215	0	0	13616	333	0	660	4066	580	0
Anaeromyxobacter dehalogenans	0	761	269	0	0	0	0	0	0	195	0	0	0	332
Anaeromyxobacter sp000017505	0	1260	316	0	0	0	177	0	170	244	0	0	0	520
Anaeromyxobacter sp001768075	0	864	223	0	0	0	0	0	245	171	0	0	0	374
Anaerosporobacter mobilis	169	0	241	0	172	0	0	164	185	0	177	208	175	0
Anaerostipes hadrus	5894	0	287	173	4426	0	0	0	2707	0	347	185	6504	0
Anaerostipes hadrus_A	1063	0	0	0	740	0	0	0	347	0	0	0	1069	0
Anaerostipes sp900066705	320	0	0	0	209	0	0	0	0	0	0	0	290	0
Anaerotignum sp000436415	276	0	0	0	176	0	0	0	273	0	0	0	272	0
Anaerotruncus colihominis	161	0	0	0	0	0	0	0	192	0	0	0	188	0
Ancylobacter rudongensis	0	3405	374	0	0	0	0	0	174	0	0	0	0	163
Ancylobacter sp000378025	0	3860	407	0	0	0	0	0	176	0	0	0	0	176
Andreprevotia chitinilytica	0	374	198	0	0	0	0	0	0	177	0	0	0	0
Andreprevotia lacus	0	426	205	0	0	0	0	0	189	231	0	285	0	0
Angelakisella sp003453215	286	0	0	0	161	0	0	0	399	0	0	0	214	0
Angustibacter sp001426435	0	631	189	0	0	0	0	0	203	0	0	0	0	232
Aquabacterium olei	0	2123	1850	501	221	282	197	0	760	2532	446	303	169	577
Aquabacterium parvum	494	5253	3992	1412	910	498	563	0	2194	12426	1222	537	561	1643
Aquabacterium sp000768065	186	4636	3196	1118	395	741	373	0	857	11980	746	539	209	1340
Aquabacterium sp001770725	278	3514	2521	862	537	299	334	0	1119	8311	835	320	346	1003
Aquabacterium sp001770775	2993	18859	27521	11687	4491	313	2101	1108	3264	12485	5958	2410	1150	710
Aquabacterium sp002339015	150	1749	1653	477	241	256	184	0	618	1981	379	232	153	550
Aquaspirillum serpens	991	191	681	207	1303	0	317	923	1935	183	18543	15428	5516	0
Aquimonas sp002352135	0	260	0	0	0	0	0	0	247	182	0	0	0	0
Aquimonas voraii	0	493	315	0	0	0	0	0	854	195	0	0	0	191
Aquincola tertiaricarbonis	0	1663	1631	430	285	281	0	0	705	706	169	158	0	677
Aquitalea magnusonii	0	606	162	0	0	0	0	0	0	193	0	0	0	0
Aquitalea magnusonii_B	0	1242	0	0	0	0	0	0	173	182	0	0	0	251
Aquitalea pelogenes	0	1554	210	0	248	0	0	0	420	278	0	321	363	252
Aquitalea sp002909855	0	736	156	0	189	0	0	0	214	197	0	0	163	0
AR12 sp003220225	0	497	235	0	0	0	0	0	0	0	0	0	0	188
AR19 sp003220595	0	359	198	0	0	174	0	0	0	0	0	0	0	151
AR31 sp003221515	0	460	235	0	0	0	0	0	0	0	0	0	0	161
AR37 sp003220345	0	403	212	0	0	0	0	0	0	0	0	0	0	202
AR5 sp003220265	0	516	273	0	152	0	0	0	174	161	0	0	0	221
Arachidicoccus sp001659705	0	0	482	239	0	0	197	0	0	0	0	0	0	0
Archangium gephyra	0	395	243	0	0	0	0	0	225	0	0	0	0	163
Archangium violaceum	0	641	440	166	238	0	0	0	330	161	0	0	0	279
Archangium_A gephyra	0	839	910	196	557	232	0	0	569	617	0	0	0	562
Arcicella aurantiaca	0	675	206	0	0	240	0	0	0	279	0	0	0	331
Arcobacter nitrofigilis	500	308	297	334	954	0	193	211	285	0	657	1700	182	0
Arcobacter sp002869535	490	221	257	316	981	0	154	172	212	0	622	1630	0	0
Arcobacter_A sp001655195	210	155	188	167	396	0	0	0	0	0	368	810	0	0
Arenimonas composti	0	543	462	0	0	0	0	0	336	225	0	0	0	185
Arenimonas donghaensis	0	445	506	0	0	0	0	0	239	151	0	0	0	0
Arenimonas malthae	0	504	460	0	0	0	0	0	259	151	327	340	0	176
Arenimonas metalli	0	1605	1285	267	163	0	0	0	372	212	161	0	0	232
Arenimonas oryziterrae	0	549	505	0	150	0	0	0	297	282	0	0	0	168
Arenimonas sp001724815	0	482	442	0	0	0	0	0	331	179	0	0	0	0
Arenimonas sp001801685	0	1050	1005	232	0	0	0	0	453	349	0	0	0	165
Arenimonas sp003024235	0	508	454	0	0	0	0	0	317	172	0	0	0	0
Arenimonas sp003241895	0	731	890	202	0	0	0	0	322	258	0	0	0	169
Arenimonas sp003497545	0	571	436	0	0	0	0	0	229	151	240	307	0	171
Aromatoleum aromaticum	156	595	298	187	210	0	0	0	547	0	0	153	172	0
Aromatoleum sp001274695	0	454	237	0	0	0	0	0	300	0	0	0	0	0
Arsenicicoccus bolidensis	0	618	555	286	335	0	0	0	409	165	471	491	157	268
Arsenicicoccus sp001189535	0	456	189	0	198	0	0	0	242	0	0	0	0	0
Asanoa hainanensis	0	683	347	0	0	0	0	0	186	152	0	0	0	194
Asanoa ishikariensis	0	606	319	0	0	0	0	0	236	0	0	0	0	219
Atlantibacter hermannii	0	0	0	0	191	0	0	0	243	0	0	264	290	0
ATZT02 sp000428345	0	2639	527	180	0	443	0	0	0	0	0	0	0	0
Aurantimicrobium sp003194085	0	1184	2163	412	0	0	6558	0	0	0	0	0	0	0
Auraticoccus monumenti	0	508	223	0	208	0	0	0	273	0	0	0	0	172
Aureimonas sp001442755	0	463	219	0	0	0	0	0	166	0	0	0	0	0
Aureimonas sp001463705	0	419	157	0	0	0	0	0	150	0	0	0	0	182
Aureimonas ureilytica_A	0	481	242	0	0	0	0	0	164	0	0	0	0	174
AVCC01 sp000622895	0	543	359	153	0	0	0	0	296	175	0	0	0	0
Azoarcus_A sp000349945	0	959	441	331	287	0	0	0	614	265	170	256	192	200
Azoarcus_A sp001190925	0	595	330	213	0	0	0	0	392	164	0	0	150	162
Azoarcus_A toluclasticus	0	835	383	227	246	0	0	0	563	187	0	0	0	233
Azoarcus_A tolulyticus	0	648	360	233	162	0	0	0	382	167	0	0	0	165
Azoarcus_B olearius	242	1071	657	402	368	0	0	0	900	368	287	263	256	276
Azoarcus_C communis	201	846	424	357	286	0	0	0	714	233	220	241	214	180
Azoarcus_C communis_A	155	589	318	224	227	0	0	0	524	184	0	212	254	0
Azoarcus_C communis_B	0	478	320	243	242	0	0	0	555	172	162	192	192	0
Azohydromonas australica	0	1466	1463	368	262	220	168	0	765	593	167	168	152	571
Azohydromonas lata	0	1312	1260	322	212	195	162	0	629	549	165	0	0	514
Azorhizobium caulinodans	0	497	257	0	201	0	0	0	592	239	0	0	211	158
Azorhizobium doebereinerae	0	2414	3486	896	199	1463	0	0	472	260	183	284	0	219
Azorhizobium sp002279855	0	1461	331	0	0	0	0	0	394	214	0	0	0	251
Azospira oryzae	563	4124	752	465	1125	0	474	0	1361	2487	1381	1648	1379	1442
Azospira sp003112695	297	1047	450	310	334	0	426	0	691	950	776	1345	429	425
Azospirillum brasilense_B	0	452	304	0	0	0	0	0	213	0	0	0	0	0
Azospirillum halopraeferens	0	567	292	0	195	0	0	0	282	175	0	0	0	245
Azospirillum lipoferum_A	0	768	399	0	198	0	0	0	296	160	0	0	0	228
Azospirillum sp002573965	0	1560	534	189	240	0	0	0	381	321	177	190	0	908
Azospirillum sp003116015	0	795	474	0	261	0	0	0	381	194	0	0	0	279
Azospirillum sp003116065	0	453	233	0	0	0	0	0	178	0	0	0	0	174
Azospirillum sp003116095	0	641	302	0	150	0	0	0	237	0	0	0	0	168
Azospirillum thiophilum	0	1057	312	0	0	0	0	0	212	0	0	0	0	213
Azospirillum thiophilum_A	0	590	366	0	158	0	0	0	259	194	0	0	0	201
Azotobacter beijerinckii	178	829	469	196	296	0	0	0	456	214	194	236	254	251
Azotobacter chroococcum	0	570	308	0	178	0	0	0	262	172	0	0	155	0
Azotobacter vinelandii	0	627	205	0	0	0	0	0	209	0	0	0	0	0
Azovibrio restrictus	160	1153	542	357	295	0	202	0	672	330	631	1570	308	276
Azovibrio restrictus_A	0	333	154	0	0	0	159	0	187	0	0	166	0	0
Azovibrio sp002340095	0	727	256	205	205	0	204	0	499	195	208	340	172	0
B-9 sp002472915	327	836	650	272	495	0	197	0	585	271	301	175	459	280
B-9 sp003105075	527	1061	839	256	753	200	231	0	836	335	279	291	623	636
B1 sp002256395	0	303	299	0	0	0	0	0	152	274	0	0	0	0
Bacillus altitudinis	0	160	245	0	0	0	0	0	0	0	258	0	0	1445
Bacillus pumilus	0	0	179	0	0	0	0	0	0	0	0	154	0	231
Bacillus velezensis	0	211	345	0	0	0	159	166	169	0	195	151	0	0
Bacillus_A anthracis	0	226	423	202	0	0	217	350	180	154	200	559	0	0
Bacillus_A cereus	0	213	522	191	197	0	274	256	0	0	242	255	0	0
Bacillus_A cereus_AD	0	0	297	0	0	0	181	277	0	0	313	232	0	0
Bacillus_A mycoides	184	209	566	274	384	171	267	265	552	0	555	333	431	0
Bacillus_A pseudomycoides	0	179	397	165	0	0	158	155	0	0	0	156	0	0
Bacillus_A thuringiensis	0	198	474	197	199	163	287	195	180	0	213	218	0	0
Bacillus_A thuringiensis_J	150	276	552	206	221	156	299	241	179	0	244	314	0	0
Bacillus_A thuringiensis_S	0	0	243	0	0	0	186	182	0	0	0	151	0	0
Bacillus_A toyonensis	0	203	531	248	0	0	256	205	170	0	187	383	0	0
Bacillus_A wiedmannii	170	286	629	298	203	169	354	334	240	152	332	298	0	158
Bacillus_AC circulans	0	170	230	0	0	0	0	161	0	0	0	0	0	0
Bacillus_C aryabhattai	0	0	356	217	0	0	166	0	0	0	0	0	0	0
Bacillus_C megaterium	0	322	729	329	250	170	390	324	283	0	274	393	156	183
Bacillus_X frigoritolerans	0	186	413	167	0	0	171	0	0	0	0	0	0	0
Bact-08 sp000473305	152	0	355	248	239	0	264	7534	299	0	4778	2281	222	0
Bact-08 sp001769195	0	0	279	154	0	0	0	1084	0	0	275	389	0	0
Bact-08 sp001897515	0	0	493	207	0	0	241	724	167	0	1162	307	0	0
Bact-08 sp002842655	0	0	5311	1899	0	0	776	6155	0	0	5454	3652	0	0
Bact-08 sp002842695	0	0	1065	409	0	0	202	1728	0	0	1114	781	0	0
Bact-08 sp003513895	0	0	1076	791	0	0	582	7057	0	0	848	911	0	0
Bacteriovorax sp002428265	494	390	3938	1211	990	156	0	0	3797	481	0	163	0	0
Bacteriovorax sp002440825	0	229	451	175	0	0	0	0	254	263	0	0	0	0
Bacteriovorax stolpii	532	198	1348	506	979	0	0	0	3447	1593	365	400	934	281
Bacteroides caccae	1378	0	241	0	1468	0	0	366	1518	0	499	444	1866	0
Bacteroides cellulosilyticus	1960	0	332	187	2494	0	0	283	1850	0	500	518	3850	0
Bacteroides clarus	507	0	0	0	418	0	0	0	533	0	0	150	830	0
Bacteroides congonensis	159	0	0	0	223	0	0	0	213	0	0	0	262	0
Bacteroides eggerthii	1405	0	0	0	1057	0	0	0	1660	0	0	0	2276	0
Bacteroides faecis	518	0	0	0	616	0	0	0	439	0	151	158	727	0
Bacteroides finegoldii	533	0	0	0	759	0	0	0	625	0	0	0	870	0
Bacteroides fragilis	1727	158	413	286	1542	0	0	385	1537	0	650	784	3828	0
Bacteroides fragilis_A	479	0	263	172	530	0	0	171	485	0	341	312	942	0
Bacteroides graminisolvens	12226	562	6142	2032	10710	0	1280	23656	15655	5185	31958	9891	11937	270
Bacteroides ihuae	0	673	321	0	0	0	0	0	0	0	183	312	0	0
Bacteroides intestinalis	666	0	0	0	596	0	0	0	561	0	0	171	1252	0
Bacteroides luti	759	0	423	0	714	0	0	16202	518	188	768	2021	506	0
Bacteroides neonati	540	0	200	0	669	0	0	0	1067	0	272	0	758	0
Bacteroides nordii	305	0	263	0	307	0	0	277	295	0	566	512	353	0
Bacteroides ovatus	2769	0	552	308	4353	0	163	620	3338	174	1171	934	4403	0
Bacteroides reticulotermitis	0	409	214	0	0	0	0	0	0	0	173	295	0	0
Bacteroides salyersiae	365	0	0	0	448	0	0	0	327	0	188	220	412	0
Bacteroides sp002307035	0	1076	354	0	0	0	152	184	0	175	191	279	0	0
Bacteroides sp900066265	258	0	0	0	293	0	0	0	261	0	0	0	394	0
Bacteroides stercorirosoris	191	0	0	0	173	0	0	0	177	0	0	0	287	0
Bacteroides stercoris	3528	0	0	0	3184	0	0	0	3507	0	175	155	6281	0
Bacteroides thetaiotaomicron	1968	160	424	261	2323	0	0	533	1874	0	658	583	3323	0
Bacteroides uniformis	7693	0	495	207	6961	0	0	342	7338	0	609	670	15483	0
Bacteroides xylanisolvens	1001	0	185	0	1412	0	0	164	1210	0	302	289	1904	0
Bacteroides_A coprocola	587	0	0	0	599	0	0	0	607	0	0	0	1168	0
Bacteroides_A coprophilus	260	0	0	0	314	0	0	0	281	0	0	0	417	0
Bacteroides_A plebeius	461	0	0	0	492	0	0	0	335	0	0	0	642	0
Bacteroides_A plebeius_A	660	0	0	0	883	0	0	0	644	0	0	0	1564	0
Bacteroides_A sp000434735	859	0	0	0	927	0	0	0	816	0	303	178	1015	0
Bacteroides_B dorei	4574	0	286	186	4813	0	0	177	4270	0	514	397	11190	0
Bacteroides_B massiliensis	2627	0	0	0	2627	0	0	0	2874	0	220	168	5715	0
Bacteroides_B sartorii	220	0	0	0	257	0	0	0	259	0	0	0	441	0
Bacteroides_B vulgatus	10100	0	556	425	10702	0	0	414	10011	0	984	941	24963	0
Bacteroides_C paurosaccharolyticus	466	0	594	225	496	0	0	1179	781	290	5992	1926	902	0
Bacteroides_F pectinophilus	203	0	0	0	277	0	0	0	161	0	0	0	168	0
BAL199 sp000171835	0	396	186	0	0	0	0	0	187	0	0	0	0	159
Balneatrix sp003194385	0	349	215	0	0	0	0	0	225	181	0	0	0	0
Barnesiella intestinihominis	1642	0	0	0	1556	0	0	0	2070	0	161	0	2276	0
Bauldia litoralis	0	874	241	0	0	0	0	0	204	184	0	0	0	302
BBD-1991-14 sp001657395	0	398	175	0	0	0	0	0	214	0	0	0	0	0
Bdellovibrio bacteriovorus_A	0	153	268	0	0	0	0	0	283	0	0	0	0	0
Bdellovibrio bacteriovorus_D	0	162	375	0	0	0	0	0	403	0	0	0	0	196
Bdellovibrio sp002381805	0	150	273	0	0	0	0	0	219	0	0	0	0	0
Bdellovibrio_A sp001771815	0	228	295	0	0	159	0	0	0	0	0	0	0	0
Belnapia moabensis	0	472	225	0	0	0	0	0	179	186	0	0	0	417
Belnapia rosea	0	886	311	0	0	0	0	0	230	366	0	0	0	597
Belnapia sp000802185	0	559	184	0	0	0	0	0	0	283	0	0	0	365
Bergeriella denitrificans	443	0	0	0	957	0	0	0	1194	0	195	0	1651	0
Bergeriella iguanae	339	0	0	0	630	0	0	0	753	0	0	0	946	0
Bergeriella sp002216145	509	0	0	0	924	0	0	0	1078	0	172	0	1514	0
Bergeriella sp002327085	431	0	0	0	654	0	0	0	818	0	153	0	1181	0
Bergeriella sp002803635	449	0	0	0	767	0	0	0	998	0	187	0	1416	0
Beutenbergia cavernae	0	483	246	0	0	0	0	0	164	0	0	0	0	164
Bifidobacterium adolescentis	8267	666	905	604	8255	0	163	240	7709	0	1391	882	18277	0
Bifidobacterium angulatum	518	0	0	0	612	0	0	0	411	0	0	0	792	0
Bifidobacterium bifidum	1156	0	158	0	867	0	0	0	1036	0	0	0	2210	0
Bifidobacterium breve	0	0	0	0	186	0	0	0	195	0	0	0	372	0
Bifidobacterium catenulatum	671	0	0	0	504	0	0	0	473	0	214	0	1397	0
Bifidobacterium longum	2507	165	338	206	2478	0	0	0	2580	0	292	291	5873	0
Bifidobacterium pseudocatenulatum	1287	0	168	0	1354	0	0	0	1319	0	275	312	3372	0
Bilophila wadsworthia	420	172	201	0	716	0	0	0	1212	0	270	183	2187	0
Bin103 sp002238925	0	240	165	0	0	0	0	0	150	0	0	0	0	0
BK-30 sp002837145	160	1052	840	271	221	0	202	0	544	353	251	229	176	256
Blastochloris viridis	0	505	209	0	0	0	0	0	2938	0	0	0	0	180
Blastococcus aggregatus	0	476	314	0	0	0	0	0	0	0	345	0	0	210
Blastococcus massiliensis	0	396	250	0	0	0	0	0	0	0	175	0	0	176
Blastococcus sp000620185	0	522	249	0	0	0	0	0	0	0	0	0	0	167
Blastococcus sp003075095	0	542	229	0	0	0	0	0	0	0	0	0	0	174
Blastococcus sp900102115	0	405	396	0	0	0	0	0	0	156	351	0	0	237
Blastococcus sp900102425	0	517	340	0	0	0	0	0	0	0	292	0	0	356
Blastococcus sp900109665	0	484	211	0	0	0	0	0	0	0	0	0	0	154
Blastococcus sp900112815	0	427	239	0	0	0	0	0	0	0	0	0	0	177
Blastococcus sp900188025	0	418	214	0	0	0	0	0	0	0	0	0	0	152
Blastococcus sp900230285	0	427	235	0	0	0	0	0	151	0	0	0	0	155
Blastococcus_A endophyticus	0	535	212	0	0	0	0	0	0	0	0	0	0	156
Blastococcus_A sp000701365	0	585	257	0	0	0	0	0	0	0	0	0	0	218
Blastomonas delafieldii	0	184	166	0	0	0	0	0	154	0	0	0	0	0
Blautia hansenii	173	0	0	0	0	0	0	0	183	0	0	0	267	0
Blautia sp000436935	1055	0	0	0	1199	0	0	0	767	0	210	0	1658	0
Blautia_A massiliensis	4709	0	203	0	3944	0	0	0	3474	0	368	0	8086	0
Blautia_A obeum	2579	0	240	198	2412	0	0	0	2663	0	478	272	5403	0
Blautia_A obeum_B	285	0	0	0	244	0	0	0	252	0	0	0	423	0
Blautia_A sp000285855	928	0	169	0	803	0	0	0	790	0	243	162	1548	0
Blautia_A sp000433815	228	0	0	0	356	0	0	0	266	0	0	0	552	0
Blautia_A sp000436615	1194	0	0	0	1228	0	0	0	808	0	232	0	2096	0
Blautia_A sp900066145	627	0	0	0	580	0	0	0	478	0	0	0	1283	0
Blautia_A sp900066165	3737	0	200	158	2943	0	0	0	2987	0	403	305	6603	0
Blautia_A sp900066205	831	0	0	0	841	0	0	0	485	0	0	0	1247	0
Blautia_A sp900066335	1361	0	0	0	1399	0	0	0	926	0	0	0	1926	0
Blautia_A sp900066355	432	0	0	0	395	0	0	0	349	0	0	0	781	0
Blautia_A sp900066505	487	0	0	0	338	0	0	0	318	0	0	0	665	0
Blautia_A sp900120195	300	0	0	0	283	0	0	0	291	0	0	0	458	0
Blautia_A wexlerae	21382	232	935	689	18024	0	213	386	18354	0	2787	985	34947	0
Bog-1198 sp003134045	0	317	210	0	0	0	0	0	169	0	0	0	0	0
Bog-1198 sp003137095	0	418	220	0	0	0	0	0	0	0	0	0	0	154
Bog-1340 sp003142075	0	383	351	152	0	150	267	0	0	0	0	0	0	0
BOG-1363 sp003136555	0	386	265	0	0	237	0	0	0	0	0	0	0	152
Bog-532 sp003164955	0	599	266	0	0	0	0	0	169	212	0	0	0	259
Bog-752 sp003164655	0	601	168	0	0	0	0	0	0	150	0	0	0	179
BOG-931 sp003164375	0	402	155	0	0	0	0	0	0	0	0	0	0	162
BOG-934 sp003164305	0	361	182	0	0	0	0	0	150	0	0	0	0	196
BOG-935 sp003165275	0	377	153	0	0	0	0	0	160	0	0	0	0	0
Bog-939 sp003164825	0	475	189	0	0	0	0	0	0	153	0	0	0	0
Bog-939 sp003164915	0	389	177	0	0	0	0	0	165	0	0	0	0	0
BOG-994 sp003136595	0	357	223	0	0	0	0	0	190	0	0	0	0	0
Bordetella hinzii	0	305	194	0	0	0	0	0	188	0	0	0	0	0
Bordetella pertussis	158	990	855	307	334	232	164	0	652	354	325	426	239	306
Bordetella sp002261335	0	533	363	159	152	0	397	0	313	206	0	0	0	199
Bordetella sp002261475	0	456	300	0	0	0	0	0	0	0	0	0	0	177
Bordetella trematum	0	531	392	0	160	0	0	0	292	200	159	0	0	0
Bordetella_A petrii	0	344	217	0	0	0	0	0	198	154	0	0	0	0
Bordetella_A sp002261265	0	348	378	0	0	0	0	0	168	156	0	0	0	0
Bordetella_A sp002261345	0	492	346	0	0	0	0	0	219	175	0	0	0	171
Bordetella_B sp000382185	0	313	202	0	0	0	0	0	0	0	0	247	0	0
Bordetella_B sp002119665	0	376	256	0	0	0	0	0	164	0	0	0	0	0
Bordetella_C bronchialis	0	447	241	0	0	0	0	0	184	151	0	0	0	157
Bordetella_C flabilis	0	376	258	0	0	0	0	0	0	157	0	0	0	154
Bordetella_C sp001433395	0	343	241	0	0	0	0	0	167	0	0	0	0	0
Bordetella_C sp002119725	0	410	259	0	0	0	0	0	189	0	0	0	0	0
Bordetella_C sp002209485	0	443	318	0	0	0	0	0	169	0	0	0	0	0
Bordetella_C sp002261215	0	404	248	0	0	0	0	0	175	0	0	0	0	0
Bordetella_C sp002261225	0	454	315	0	0	0	0	0	220	0	0	0	0	180
Bosea lathyri	0	293	190	0	0	0	0	0	221	0	0	0	0	0
Bosea lupini	0	405	238	0	170	0	0	0	331	181	0	0	184	161
Bosea robiniae	332	604	355	0	524	0	0	0	1087	506	0	0	705	336
Bosea sp000745475	0	523	258	0	232	0	0	0	353	181	0	0	173	228
Bosea sp001426225	0	532	191	0	0	0	0	0	162	0	0	0	0	0
Bosea sp001429395	0	362	193	0	0	0	0	0	174	0	0	0	0	154
Bosea sp001429505	0	326	0	0	150	0	0	0	187	0	0	0	0	0
Bosea sp001509835	0	463	267	0	264	0	0	0	369	217	0	0	302	173
Bosea sp001556125	0	536	218	0	173	0	0	0	558	198	0	0	0	189
Bosea sp001713455	0	419	230	0	0	0	0	0	210	0	0	0	0	159
Bosea sp001898115	0	239	151	0	0	0	0	0	194	0	0	0	0	0
Bosea sp002220095	0	349	183	0	162	0	0	0	297	0	0	0	0	0
Bosea sp003208615	0	249	178	0	0	0	0	0	181	0	0	0	0	0
Bosea sp003248805	0	413	168	0	0	0	0	0	230	0	0	0	0	159
Bosea sp900112185	0	334	201	0	253	0	0	0	346	165	0	0	188	0
Bosea sp900156025	0	265	157	0	0	0	0	0	191	0	0	0	0	151
Bosea sp900185715	0	385	152	0	0	0	0	0	201	0	0	0	0	150
Bosea sp900466745	0	296	169	0	0	0	0	0	224	0	0	0	0	0
Bosea sp900473415	0	381	181	0	0	0	0	0	195	190	0	0	0	181
Bosea thiooxidans	0	364	158	0	154	0	0	0	360	206	0	0	225	178
Bosea vaviloviae_B	0	304	153	0	0	0	0	0	166	0	0	0	0	0
Brachybacterium muris	0	251	359	195	159	0	0	0	266	0	762	0	151	0
Brachybacterium nesterenkovii	0	247	151	0	0	0	0	0	159	0	988	0	0	0
Brachybacterium paraconglomeratum	0	656	427	166	214	0	0	0	268	0	395	170	0	221
Brachybacterium squillarum	0	245	169	0	0	0	0	0	180	0	269	0	0	0
Brachymonas chironomi	642	371	352	0	734	0	0	0	1528	244	814	0	1014	0
Brachymonas denitrificans	224	473	398	0	210	0	180	0	600	218	220	0	414	0
Bradyrhizobium algeriense	0	1458	266	0	0	319	0	0	190	460	0	0	0	751
Bradyrhizobium arachidis	0	374	194	0	0	158	0	0	168	0	0	0	0	162
Bradyrhizobium canariense_A	0	626	250	0	0	180	0	0	190	186	0	0	0	243
Bradyrhizobium elkanii	0	606	331	0	158	0	0	0	218	0	0	0	0	241
Bradyrhizobium elkanii_A	0	554	158	0	0	0	0	0	0	0	0	0	0	246
Bradyrhizobium erythrophlei_A	0	731	251	0	0	215	0	0	225	223	0	0	0	331
Bradyrhizobium erythrophlei_C	0	542	198	0	0	0	0	0	0	150	0	0	0	202
Bradyrhizobium erythrophlei_D	0	568	189	0	0	178	0	0	197	154	0	0	0	233
Bradyrhizobium icense	0	581	187	0	0	155	0	0	0	179	0	0	0	318
Bradyrhizobium japonicum	0	1116	565	176	285	384	0	0	407	312	0	176	0	505
Bradyrhizobium japonicum_C	0	389	156	0	0	0	0	0	151	0	0	0	0	176
Bradyrhizobium jicamae	0	647	0	0	0	0	0	0	0	285	0	0	0	318
Bradyrhizobium lablabi	0	590	168	0	0	171	0	0	154	245	0	0	0	343
Bradyrhizobium lablabi_A	0	444	189	0	0	164	0	0	0	169	0	0	0	196
Bradyrhizobium lablabi_B	0	514	0	0	158	196	0	0	195	197	0	0	0	284
Bradyrhizobium neotropicale	0	410	212	0	0	0	0	0	0	161	0	0	0	181
Bradyrhizobium oligotrophicum	0	536	192	0	0	175	0	0	0	155	0	0	0	229
Bradyrhizobium ottawaense_A	0	590	185	0	230	210	0	0	153	165	0	0	0	319
Bradyrhizobium pachyrhizi	0	682	344	0	157	0	0	0	202	154	0	0	0	246
Bradyrhizobium paxllaeri	0	539	0	0	0	0	0	0	0	175	0	0	0	273
Bradyrhizobium sp000015165	0	479	214	0	0	0	0	0	0	0	0	0	0	167
Bradyrhizobium sp000026145	0	380	153	0	0	0	0	0	0	0	0	0	0	157
Bradyrhizobium sp000239775	0	397	166	0	0	0	0	0	151	0	0	0	0	158
Bradyrhizobium sp000239815	0	531	227	0	0	0	0	0	216	153	0	0	0	182
Bradyrhizobium sp000426105	0	592	164	0	171	191	0	0	0	200	0	0	0	221
Bradyrhizobium sp000426245	0	468	213	0	0	0	0	0	160	0	0	0	0	215
Bradyrhizobium sp000426785	0	366	184	0	0	0	0	0	167	0	0	0	0	0
Bradyrhizobium sp000472385	0	400	186	0	0	0	0	0	199	0	0	0	0	166
Bradyrhizobium sp000472425	0	522	191	0	0	0	0	0	177	0	0	0	0	216
Bradyrhizobium sp000472925	0	420	195	0	0	198	0	0	176	160	0	0	0	165
Bradyrhizobium sp000938255	0	408	184	0	0	0	0	0	0	0	0	0	0	152
Bradyrhizobium sp000938305	0	700	332	0	184	209	0	0	191	224	0	0	0	269
Bradyrhizobium sp001464035	0	516	197	0	0	0	0	0	169	154	0	0	0	238
Bradyrhizobium sp001542415	0	423	199	0	0	0	0	0	0	0	0	0	0	199
Bradyrhizobium sp001556045	0	256	184	0	156	0	0	0	153	0	0	0	0	152
Bradyrhizobium sp001693485	0	307	0	0	0	0	0	0	0	158	0	0	0	178
Bradyrhizobium sp002831585	0	459	182	0	0	0	0	0	157	0	0	0	0	173
Bradyrhizobium sp003020075	0	1466	234	0	175	443	0	0	0	291	0	0	0	0
Bradyrhizobium sp900103365	0	556	154	0	0	178	0	0	0	0	0	0	0	251
Bradyrhizobium valentinum	0	954	263	0	0	231	0	0	152	367	0	0	0	494
Bradyrhizobium yuanmingense	0	541	283	0	0	0	0	0	186	158	0	0	0	225
Breoghania corrubedonensis	0	324	150	0	0	0	0	0	159	0	0	0	0	0
Brevibacterium aurantiacum	0	223	230	0	0	0	0	0	162	0	234	150	0	0
Brevibacterium casei	264	341	181	0	243	0	0	0	373	0	185	0	189	0
Brevibacterium luteolum	173	330	210	0	0	0	0	0	183	0	263	0	152	0
Brevundimonas diminuta	190	323	243	0	310	0	0	0	229	0	0	0	156	0
Brevundimonas diminuta_B	193	276	208	0	304	0	0	0	259	0	0	0	222	0
Brevundimonas sp002292165	0	292	167	0	0	0	0	0	0	153	0	0	0	0
Brevundimonas sp002387245	0	192	0	0	176	0	0	0	0	0	0	221	0	0
Brevundimonas sp002479495	190	186	0	0	335	0	0	0	0	0	0	0	0	0
Brevundimonas sp002979535	210	212	182	0	394	0	0	0	158	0	0	0	0	0
Brevundimonas sp003248965	214	203	0	0	257	0	0	0	231	0	0	0	363	0
Brevundimonas vesicularis	0	700	528	164	0	0	0	0	229	271	0	164	0	250
BRH-c57 sp000961745	0	258	161	0	0	0	0	0	172	0	0	0	0	0
BSSC1 sp002256435	0	2172	9419	1429	0	411	1836	208	0	844	0	0	0	153
BSSC1 sp002256765	0	757	3123	443	0	172	560	0	0	338	0	0	0	0
Budvicia aquatica	651	0	355	0	908	0	0	0	231	0	0	0	0	0
Burkholderia ambifaria	0	474	353	0	0	0	0	0	194	151	0	0	0	169
Burkholderia cenocepacia	0	360	412	223	195	0	0	0	346	179	0	156	0	0
Burkholderia cenocepacia_B	0	402	288	0	0	0	0	0	166	0	0	0	0	0
Burkholderia cepacia	0	1047	864	247	329	243	223	0	513	372	202	254	188	456
Burkholderia contaminans	0	918	539	240	283	184	178	186	413	283	0	176	168	302
Burkholderia gladioli	165	1441	1073	329	493	296	258	0	750	504	254	241	266	493
Burkholderia glumae	0	357	280	0	0	0	0	0	163	0	0	0	0	0
Burkholderia mallei	206	634	594	243	262	0	0	0	415	234	165	155	0	214
Burkholderia multivorans	225	1496	957	295	460	455	244	324	683	436	229	286	394	444
Burkholderia oklahomensis	0	670	410	157	157	0	0	0	263	155	0	0	0	204
Burkholderia plantarii	0	559	282	0	0	0	0	0	207	0	0	0	0	162
Burkholderia pseudomultivorans	0	514	339	0	0	0	0	0	227	0	0	0	0	189
Burkholderia pyrrocinia	0	511	413	0	164	0	0	0	283	152	0	0	0	177
Burkholderia sp001522585	0	488	304	0	0	0	0	0	183	0	0	249	0	154
Burkholderia sp001524645	0	293	250	0	0	0	0	0	166	0	0	0	0	0
Burkholderia sp002563755	0	377	235	0	0	0	0	0	156	0	0	0	0	0
Burkholderia stagnalis	0	753	485	182	227	168	0	0	322	221	0	0	0	269
Burkholderia territorii	0	710	527	194	162	165	0	0	290	173	0	0	0	203
Burkholderia ubonensis	268	2350	1871	636	742	476	500	183	1185	718	512	552	416	865
Burkholderia vietnamiensis	189	670	533	207	307	0	164	0	574	225	157	206	322	254
Butyricimonas sp900258545	176	0	0	0	242	0	0	0	0	0	0	0	337	0
Butyricimonas virosa	174	0	0	0	292	0	0	0	161	0	0	0	329	0
Butyrivibrio_A crossotus	940	0	357	293	748	0	0	207	578	0	650	587	729	0
Byssovorax cruenta	0	335	243	0	205	0	0	0	169	0	0	0	0	0
C04 sp002002705	0	952	633	184	223	0	176	0	349	304	0	0	0	215
C7867-001 sp001004905	0	264	248	0	0	172	0	0	0	0	0	0	0	0
C7867-001 sp001189095	0	309	439	182	0	190	0	0	0	0	0	0	0	0
C7867-001 sp001783465	0	251	264	0	0	187	0	0	0	0	0	0	0	0
C7867-001 sp002429325	0	246	301	0	0	181	0	0	0	0	0	0	0	0
C7867-001 sp002773355	0	199	252	0	0	170	0	0	0	0	0	0	0	0
C7867-002 sp001189105	0	211	360	0	0	204	0	0	0	0	0	0	0	0
C7867-002 sp001821055	0	375	378	0	0	287	0	0	0	0	0	0	0	0
C7867-002 sp002413065	0	432	534	168	0	410	155	0	0	0	0	0	0	0
C7867-002 sp003170325	0	272	236	0	0	168	0	0	0	0	0	0	0	0
C7867-006 sp000996025	0	270	299	0	0	186	0	0	0	0	0	0	0	0
C7867-006 sp001189155	0	919	1278	576	0	447	498	0	0	0	0	0	0	0
C7867-006 sp001824295	0	656	580	216	0	246	319	0	0	0	0	0	0	0
C7867-006 sp001825395	0	229	301	0	0	201	0	0	0	0	0	0	0	0
C7867-006 sp003173855	0	238	325	0	0	243	0	0	0	0	0	0	0	0
Caballeronia cordobensis	0	541	369	0	176	0	0	0	189	0	0	0	0	185
Caballeronia sp001557535	0	375	264	0	0	0	0	0	231	0	0	0	0	0
Caballeronia telluris	0	354	232	0	0	0	0	0	156	0	0	0	0	0
Caecibacter massiliensis	153	0	0	0	163	0	0	0	246	0	0	0	490	0
Caenarcanum bioreactoricola	0	0	160	0	0	0	171	211	0	0	0	0	0	0
Caenispirillum bisanense	0	563	254	0	211	0	0	0	258	177	0	0	0	221
Caenispirillum salinarum	0	382	195	0	0	0	0	0	217	0	0	0	0	162
CAG-1000 sp000434555	155	0	0	0	0	0	0	161	0	0	154	0	0	0
CAG-1024 sp000432015	395	0	0	0	162	0	0	0	430	0	171	0	246	0
CAG-103 sp000432375	1231	0	0	0	515	0	0	0	1053	0	0	0	858	0
CAG-103 sp900317855	479	0	0	0	225	0	0	0	317	0	0	0	334	0
CAG-110 sp000434635	789	0	0	0	607	0	0	0	701	0	0	0	793	0
CAG-110 sp000435995	268	0	0	0	219	0	0	0	0	0	0	0	249	0
CAG-110 sp003525905	353	0	0	0	188	0	0	0	0	0	0	0	278	0
CAG-115 sp003531585	214	0	0	0	206	0	0	0	190	0	0	0	272	0
CAG-127 sp900319515	842	0	0	0	972	0	0	0	449	0	157	156	1381	0
CAG-1427 sp000436075	0	0	0	0	235	0	0	0	232	0	0	0	342	0
CAG-170 sp000432135	1283	0	0	0	537	0	0	0	788	0	211	0	904	0
CAG-170 sp000436735	451	0	0	0	162	0	0	0	237	0	0	0	217	0
CAG-170 sp002404795	648	0	0	0	298	0	0	0	467	0	216	0	476	0
CAG-177 sp000431775	852	0	0	0	438	0	0	0	179	0	0	0	561	0
CAG-177 sp003514385	1900	0	0	0	1546	0	0	0	665	0	157	0	2843	0
CAG-177 sp003538135	1982	0	0	0	1512	0	0	0	1040	0	269	0	2191	0
CAG-180 sp000432435	2269	0	229	0	767	0	0	0	1030	0	245	160	1126	0
CAG-194 sp000432915	1486	0	0	0	720	0	0	0	357	0	175	0	807	0
CAG-196 sp002102975	1756	0	319	166	1202	0	173	151	1250	0	247	411	1240	0
CAG-217 sp000436335	3713	0	0	0	1154	0	0	0	1242	0	0	0	1898	0
CAG-245 sp000434195	282	0	0	0	185	0	0	173	181	0	163	0	267	0
CAG-245 sp000435175	495	0	212	0	715	0	0	0	614	0	243	222	713	0
CAG-267 sp001917135	1557	0	0	0	1964	0	0	0	1208	0	0	0	2424	0
CAG-269 sp000431335	278	0	0	0	412	0	0	0	229	0	0	0	263	0
CAG-269 sp003525075	198	0	0	0	292	0	0	0	153	0	0	0	291	0
CAG-273 sp000435755	283	0	0	0	342	0	0	0	251	0	0	0	278	0
CAG-273 sp000437855	389	0	0	0	325	0	0	0	242	0	211	162	263	0
CAG-273 sp003534295	275	0	0	0	258	0	0	0	151	0	0	0	254	0
CAG-274 sp000432155	286	0	0	0	246	0	0	0	180	0	0	0	523	0
CAG-279 sp000437795	1409	0	0	0	906	0	0	0	646	0	168	0	1579	0
CAG-302 sp000431795	154	0	0	0	175	0	0	0	0	0	0	0	189	0
CAG-302 sp001916775	505	0	188	0	445	0	0	0	316	0	0	169	380	0
CAG-312 sp001917305	155	0	0	0	328	0	0	0	190	0	0	0	281	0
CAG-312 sp002405555	202	0	0	0	0	0	0	0	212	0	180	0	0	0
CAG-349 sp003539515	2695	0	214	464	4801	0	0	0	214	0	761	267	426	0
CAG-353 sp900066885	496	0	0	0	338	0	0	0	0	0	0	0	333	0
CAG-354 sp001915925	272	0	158	0	211	0	0	0	0	0	0	0	230	0
CAG-41 sp900066215	851	0	160	0	803	0	0	0	1058	0	174	0	1573	0
CAG-433 sp000433675	217	0	189	0	0	0	0	0	178	0	0	264	185	0
CAG-45 sp900066395	930	0	0	0	966	0	0	0	646	0	207	0	902	0
CAG-452 sp000434035	324	0	162	0	240	0	0	0	200	0	151	0	229	0
CAG-485 sp000437495	0	195	156	0	0	154	0	0	0	337	0	0	0	233
CAG-488 sp000434055	880	0	0	0	216	0	0	0	229	0	0	0	254	0
CAG-495 sp000432275	1109	0	0	0	1682	0	0	0	1075	0	0	0	2085	0
CAG-495 sp000436375	2128	0	0	0	3126	0	0	0	1572	0	0	0	2996	0
CAG-495 sp001917125	1272	0	0	0	1270	0	0	0	1121	0	0	0	1942	0
CAG-510 sp000434615	254	280	0	0	179	0	0	0	153	0	0	0	175	0
CAG-536 sp000434355	287	0	0	0	184	0	0	0	392	0	193	172	310	0
CAG-56 sp900066615	2001	0	0	0	1564	0	0	0	868	0	155	0	2877	0
CAG-603 sp900066105	284	377	0	0	180	0	0	0	153	0	0	0	290	0
CAG-791 sp000431495	262	0	200	0	235	0	0	0	386	0	311	222	369	0
CAG-81 sp000435795	166	0	0	0	0	0	0	0	195	0	0	0	301	0
CAG-81 sp900066055	204	0	0	0	173	0	0	0	200	0	0	0	294	0
CAG-81 sp900066535	753	0	0	0	600	0	0	0	1001	0	183	0	1581	0
CAG-81 sp900066785	358	0	0	0	316	0	0	0	441	0	0	0	636	0
CAG-83 sp000431575	393	0	0	0	272	0	0	0	360	0	0	0	373	0
CAG-83 sp000435555	1016	0	0	0	370	0	0	0	1457	0	237	153	597	0
CAG-83 sp000435975	1055	0	0	0	526	0	0	0	750	0	195	0	822	0
CAG-83 sp001916855	721	0	0	0	408	0	0	0	453	0	0	0	570	0
CAG-83 sp002438575	286	0	0	0	0	0	0	0	403	0	0	0	200	0
CAG-83 sp003487665	1070	0	0	0	486	0	0	0	989	0	247	154	656	0
CAG-83 sp003539495	466	0	0	0	267	0	0	0	327	0	0	0	277	0
CAG-873 sp001701165	980	0	0	0	446	0	0	0	350	0	0	0	469	0
CAG-882 sp003486385	216	0	0	0	215	0	0	0	0	0	0	0	265	0
CAG-95 sp000436115	385	0	0	0	317	0	0	0	202	0	0	0	0	0
CAG-95 sp000438155	486	0	0	0	320	0	0	0	339	0	0	0	467	0
CAG-95 sp900066375	529	0	0	0	270	0	0	0	551	0	0	0	594	0
CAG-964 sp000435335	326	0	0	0	297	0	0	0	257	0	0	0	231	0
Caldilinea aerophila	0	293	0	0	167	0	0	0	224	0	0	0	0	265
Caldilinea sp002391565	0	532	154	0	332	0	0	0	354	282	0	0	0	489
Caldilinea sp003451595	0	505	0	0	273	0	0	0	382	288	0	0	0	537
Caldimonas manganoxidans	0	795	684	190	175	0	155	0	398	436	0	174	0	279
Campylobacter_D coli_A	0	0	227	0	0	0	0	206	0	0	0	195	0	0
Campylobacter_D jejuni	208	173	452	194	214	0	208	301	198	0	250	328	0	0
Candidimonas bauzanensis	0	394	239	0	153	0	0	0	201	0	0	0	0	0
Carnobacterium maltaromaticum	309	0	394	257	324	0	0	203	163	0	153	496	0	0
Castellaniella caeni	0	287	212	0	0	0	0	0	196	0	0	0	0	0
Castellaniella defragrans	0	443	231	0	0	0	0	0	216	0	0	0	0	0
Castellaniella sp002421865	0	230	174	0	0	0	0	0	181	0	0	0	0	0
Catelliglobosispora koreensis	0	254	188	0	0	0	0	0	0	0	151	0	0	0
Catenibacterium mitsuokai	4957	0	172	156	2627	0	0	0	1861	0	423	0	5369	0
Catenibacterium sp000437715	3430	0	151	186	1672	0	0	0	1314	0	404	0	3499	0
Catenulispora acidiphila	0	726	368	0	204	179	0	0	243	207	0	0	0	251
Catenuloplanes japonicus	0	842	748	0	201	184	0	0	244	227	0	0	0	324
Caulobacter henricii_A	0	440	171	0	0	0	0	0	184	0	0	0	0	0
Caulobacter mirabilis	0	482	187	0	0	0	0	0	0	0	0	0	0	157
Caulobacter sp000799245	0	936	296	0	0	0	0	0	227	185	0	0	0	240
Caulobacter sp002742625	0	859	216	0	0	0	0	0	0	163	0	0	0	0
Caulobacter sp003094595	0	344	200	0	0	0	0	0	0	0	0	0	0	164
CD01 sp002894305	492	686	435	163	642	0	0	0	984	280	262	184	605	183
Cellulomonas cellasea	0	440	260	0	0	0	0	0	0	0	0	0	0	150
Cellulomonas fimi	0	390	214	0	0	0	0	0	159	0	0	0	0	154
Cellulomonas flavigena	0	434	207	0	0	0	0	0	151	0	0	0	0	0
Cellulomonas gilvus	0	331	178	0	0	0	0	0	156	0	0	0	0	0
Cellulomonas iranensis	0	572	228	0	0	0	0	0	166	0	0	0	0	189
Cellulomonas marina	0	412	204	0	0	0	0	0	188	0	0	0	0	189
Cellulomonas sp000688475	0	340	152	0	0	0	0	0	0	0	0	0	0	151
Cellulomonas sp001040865	0	336	193	0	0	0	0	0	0	0	0	0	0	159
Cellulomonas sp001429255	0	509	233	0	0	0	0	0	157	0	0	0	0	180
Cellulomonas sp001898175	0	442	165	0	0	0	0	0	174	0	0	0	0	0
Cellulomonas sp001898185	0	604	221	0	162	0	0	0	209	0	0	0	0	156
Cellulomonas sp002240455	0	451	170	0	170	0	0	0	214	219	0	0	0	166
Cellulomonas sp900114185	0	357	182	0	0	0	0	0	0	0	0	0	0	155
Cellulomonas timonensis	0	413	189	0	170	0	0	0	0	0	0	0	0	0
Cellulophaga baltica	0	0	272	0	0	0	162	0	0	0	0	188	0	0
Cellulosimicrobium aquatile	0	647	276	0	153	0	0	0	226	0	0	0	0	183
Cellulosimicrobium cellulans_A	0	293	278	0	0	0	0	0	0	298	0	0	0	186
Cellvibrio japonicus	0	638	316	0	0	0	0	0	0	1378	0	0	0	1592
Cellvibrio mixtus	0	1125	600	151	430	0	0	0	250	8525	253	0	536	12215
Cellvibrio sp000263355	0	1746	1507	440	385	0	0	0	222	3318	346	167	192	3061
Cellvibrio sp000953825	0	2108	1087	253	339	155	0	0	235	4214	263	0	208	3558
Cellvibrio sp001183545	0	1109	492	0	239	0	0	0	204	3058	296	0	279	3027
Cellvibrio sp002007605	151	1815	1255	331	508	0	0	0	246	4627	876	518	330	8522
Cellvibrio sp002483145	471	3459	2838	658	1592	0	334	0	627	10376	1200	306	381	4819
Cellvibrio sp002483365	238	899	469	0	612	0	0	0	304	2547	325	165	579	2189
Cellvibrio sp003056245	0	1419	661	169	537	0	0	0	272	12519	276	0	695	11326
Cellvibrio sp003524365	154	2211	2373	625	694	0	159	0	356	5060	419	0	183	3219
Cereibacter changlensis	0	507	173	0	0	0	0	0	262	0	0	0	0	213
Cetobacterium_A somerae	203	0	0	0	0	0	0	150	0	290	0	166	0	176
CG2-30-68-42 sp001872285	0	685	264	0	0	0	0	0	245	152	0	0	0	238
Chelatococcus asaccharovorans	0	630	203	0	151	0	0	0	437	210	0	0	0	190
Chelatococcus sambhunathii	0	252	170	0	0	0	0	0	159	0	0	0	0	0
Chelonobacter testudinis	0	0	0	0	192	0	0	0	229	0	0	0	389	0
Chishuiella changwenlii	205	0	166	0	276	0	0	0	0	0	0	0	0	378
Chitinibacter tainanensis	0	296	226	0	0	0	0	0	0	276	0	0	0	0
Chitinilyticum aquatile	0	329	216	0	0	0	0	0	150	298	0	175	0	0
Chitinilyticum litopenaei	0	329	224	0	162	0	0	0	229	245	0	164	0	0
Chitinimonas koreensis	0	817	404	164	209	0	0	0	376	466	0	175	0	287
Chitinimonas sp002735695	0	279	216	0	0	0	0	0	196	155	0	0	0	0
Chitinimonas taiwanensis	0	754	264	0	232	0	0	0	0	7113	0	157	0	824
Chitiniphilus shinanonensis	0	473	270	0	209	0	0	0	299	256	0	0	0	151
Chitinophaga pinensis	0	179	175	0	0	0	0	0	0	170	0	0	0	0
Chitinophaga sancti	0	460	153	0	0	0	0	0	0	0	0	0	0	483
Chitinophaga sp001975825	0	934	244	0	0	0	0	0	0	275	0	0	0	393
Chitinophaga sp900112615	0	178	160	0	0	0	0	227	0	0	0	0	0	0
Chlamydia trachomatis	770	0	0	0	570	0	0	0	516	0	218	0	832	0
Chondromyces apiculatus	0	630	472	0	383	150	0	0	386	183	0	0	0	311
Chondromyces crocatus	0	472	359	0	265	0	0	0	278	187	0	0	0	226
Chromobacterium amazonense	0	535	302	0	168	0	151	0	244	205	0	152	0	152
Chromobacterium haemolyticum	0	465	261	0	170	0	0	0	266	177	0	150	187	0
Chromobacterium sp002213445	0	442	228	0	0	0	0	0	191	0	0	0	0	0
Chromobacterium sphagni	0	349	150	0	0	0	0	0	0	0	0	0	161	0
Chromobacterium subtsugae	0	396	278	0	156	0	0	0	238	170	0	0	0	153
Chromobacterium vaccinii	0	513	310	0	194	0	0	0	293	239	0	170	152	184
Chromobacterium violaceum	0	637	392	155	212	0	0	0	320	169	0	161	0	170
Chroococcidiopsis thermalis	0	0	254	0	0	177	0	0	253	244	0	0	0	0
Chryseobacterium gambrini	218	0	0	0	197	0	0	0	150	0	0	0	0	212
Chryseobacterium mucoviscidosis	189	0	0	0	307	0	0	0	159	0	0	0	156	210
Chryseobacterium scophthalmum	168	337	230	0	244	0	0	0	0	0	0	0	0	0
Chryseobacterium sp001677955	0	236	193	0	161	0	0	0	0	0	0	0	0	0
Chryseobacterium_A chaponense	221	0	156	185	218	0	0	0	285	0	0	0	0	0
Chryseobacterium_A haifense	574	0	0	0	617	0	0	0	360	0	212	0	334	0
Chryseobacterium_A sp001403755	229	0	0	0	257	0	0	0	150	0	0	0	0	0
Chryseobacterium_A sp001898255	205	0	0	0	237	0	0	0	162	0	0	0	0	0
Chryseobacterium_A sp002205795	311	0	299	166	408	0	0	0	220	0	251	0	0	0
Chryseobacterium_A sp002308695	158	0	161	0	165	0	0	0	159	0	0	0	0	0
Chryseobacterium_A sp002426785	642	0	0	0	747	0	0	0	609	0	0	0	525	0
Chryseobacterium_A sp002453895	0	173	266	0	182	0	0	0	0	0	0	0	0	0
Chryseobacterium_A sp002454815	178	0	0	0	221	0	0	0	0	0	0	0	174	0
Chryseobacterium_B bovis	615	0	0	0	672	0	0	166	465	0	0	0	468	0
Chryseobacterium_B hominis	1446	0	0	0	1442	0	0	0	821	0	181	0	1006	0
Chryseobacterium_B sp002345565	231	0	0	0	271	0	0	0	152	0	0	0	182	0
Chryseobacterium_B sp002383165	323	0	0	0	373	0	0	0	170	0	0	0	200	0
Chryseobacterium_B sp002391865	1443	0	0	0	1621	0	0	0	747	0	150	0	937	0
Chryseobacterium_D taklimakanense	200	0	0	0	277	0	0	0	180	0	0	0	165	0
Chryseolinea serpens	0	196	251	0	0	0	0	0	0	193	0	0	0	235
Chryseolinea_A flava	0	154	162	0	0	0	0	0	0	154	0	0	0	0
Chthoniobacter flavus	0	384	286	0	0	0	0	0	0	0	0	0	0	234
Citrobacter braakii	2535	278	769	438	3437	0	0	1110	4789	477	1567	1658	6699	0
Citrobacter europaeus	0	0	0	0	154	0	0	0	228	0	0	0	323	0
Citrobacter freundii	4950	377	817	679	8052	0	173	1924	11677	1147	3675	5361	22094	0
Citrobacter freundii_A	192	0	0	0	884	0	0	0	1340	0	0	0	852	185
Citrobacter pasteurii	517	0	0	0	1073	0	0	184	1639	168	507	820	2661	0
Citrobacter portucalensis	1720	177	454	219	2989	0	0	592	4874	586	2859	2667	10359	241
Citrobacter sp001037495	0	0	0	0	0	0	0	150	206	0	0	0	241	0
Citrobacter werkmanii	238	0	0	0	367	0	0	229	453	0	311	325	720	0
Citrobacter werkmanii_A	278	342	221	0	726	0	0	0	257	0	0	0	248	0
Citrobacter_A amalonaticus_C	0	0	0	0	192	0	0	192	196	0	0	158	384	0
Citrobacter_A amalonaticus_D	255	0	215	0	239	0	0	183	447	0	567	439	1312	0
Citrobacter_A farmeri	238	0	0	0	175	0	0	0	433	0	0	311	1196	0
Citrobacter_B koseri	221	0	0	0	216	0	0	239	294	0	0	195	352	0
Clavibacter sp003067705	0	372	194	0	0	0	0	0	0	0	0	0	0	155
Cloacibacterium normanense	39324	276	1028	474	35179	0	536	3495	28035	1456	5134	8886	22656	0
Cloacibacterium sp002337005	17442	162	378	506	19002	0	174	2091	12181	627	1496	1749	13291	241
Cloacibacterium sp002422665	33357	404	1202	466	29432	0	577	3908	22912	1304	5644	11064	16712	187
Clostridioides difficile	483	380	781	375	483	171	460	568	484	0	527	661	523	0
Clostridioides difficile_A	0	0	176	0	0	0	0	212	0	0	0	176	0	0
Clostridium baratii	182	240	438	216	185	0	250	677	176	0	277	457	0	0
Clostridium beijerinckii	405	494	997	518	445	288	498	21522	431	260	664	10271	424	288
Clostridium beijerinckii_A	0	0	151	0	0	0	0	3783	0	0	0	1648	0	0
Clostridium beijerinckii_D	346	155	480	259	358	0	0	22614	0	0	179	5846	155	0
Clostridium botulinum_A	0	153	394	209	160	0	187	1925	0	0	257	672	0	0
Clostridium botulinum_B	0	0	288	0	0	0	161	1007	0	0	152	413	0	0
Clostridium butyricum	258	273	696	323	292	0	359	2980	382	197	2146	1429	983	0
Clostridium celatum	391	0	295	186	384	0	0	514	267	0	241	270	244	0
Clostridium chromiireducens	0	0	224	172	0	0	153	7389	0	0	200	3126	0	0
Clostridium disporicum	202	0	161	0	213	0	0	284	0	0	0	0	0	0
Clostridium gasigenes	0	0	179	0	0	0	0	530	0	0	0	223	0	0
Clostridium neonatale	0	0	262	0	0	0	0	1613	0	0	0	603	0	0
Clostridium nigeriense	0	0	173	0	0	0	0	311	0	0	0	199	0	0
Clostridium paraputrificum	221	170	372	217	215	0	234	666	185	163	207	398	0	0
Clostridium puniceum	315	187	401	277	329	0	161	95284	212	193	292	4284	343	0
Clostridium saccharobutylicum	220	180	484	203	212	0	223	9121	207	0	262	4818	237	0
Clostridium saccharoperbutylacetonicum	198	208	359	207	262	0	194	14243	193	158	406	5832	267	183
Clostridium sartagoforme	0	0	299	0	0	0	0	2080	0	0	156	262	150	0
Clostridium saudiense	2684	469	874	716	2452	0	455	1521	1568	818	961	757	1596	415
Clostridium septicum	0	0	182	0	0	0	0	276	0	0	0	155	0	0
Clostridium sp000230835	162	177	539	231	231	170	234	9474	173	0	256	4271	162	0
Clostridium sp000435835	3951	307	840	670	2425	0	211	1281	1909	774	935	757	2293	424
Clostridium sp001916075	2170	190	469	396	1687	0	0	732	1271	429	545	319	1499	192
Clostridium sp002760435	0	0	247	0	0	0	168	7181	0	0	153	4356	0	0
Clostridium sp003539755	0	0	157	0	0	0	0	699	0	0	0	267	0	0
Clostridium sp900116755	0	0	191	0	0	0	0	378	0	0	0	211	0	0
Clostridium sp900317445	179	0	155	0	0	0	0	294	0	0	0	207	0	0
Clostridium taeniosporum	0	0	200	0	0	0	0	948	0	0	0	359	0	0
Clostridium tertium	0	0	241	0	0	0	0	406	0	0	0	276	0	0
Clostridium thermobutyricum	0	0	258	0	0	0	154	366	162	0	188	202	0	0
Clostridium uliginosum	0	0	202	0	0	0	0	3648	0	0	0	1175	0	0
Clostridium vincentii	0	0	182	0	0	0	0	1183	0	0	0	386	0	0
Clostridium_A leptum	236	0	0	0	189	0	0	0	242	0	0	0	218	0
Clostridium_AD estertheticum	0	0	163	0	0	0	0	566	0	0	0	218	0	0
Clostridium_AE oryzae	0	0	172	0	0	0	0	391	0	0	0	263	0	0
Clostridium_AF grantii	0	0	206	0	0	0	0	193	0	0	0	157	0	0
Clostridium_AG cavendishii	0	0	226	0	0	0	0	377	0	0	0	175	0	0
Clostridium_AM carboxidivorans	0	0	164	0	0	0	0	671	0	0	0	348	0	0
Clostridium_AM magnum	0	0	240	0	0	0	0	853	0	0	187	389	0	0
Clostridium_AN bornimense	0	0	191	0	0	0	0	171	0	0	0	153	0	0
Clostridium_AO lundense	0	0	200	0	0	0	0	1410	0	0	0	264	0	0
Clostridium_B kluyveri	0	0	243	0	0	0	0	283	395	0	0	301	0	0
Clostridium_B tyrobutyricum	0	0	201	0	0	0	0	443	0	0	0	292	0	0
Clostridium_F botulinum	247	395	883	398	270	201	475	917	337	183	575	739	220	155
Clostridium_F botulinum_A	186	172	360	167	163	0	183	360	165	0	244	338	0	0
Clostridium_G tetani	0	0	171	0	0	0	0	198	0	0	0	183	0	0
Clostridium_I acidisoli	0	0	170	0	0	0	0	514	0	0	0	220	0	0
Clostridium_I akagii	0	0	170	0	0	0	0	297	0	0	0	165	0	0
Clostridium_I pasteurianum_A	0	0	214	0	0	0	0	464	0	0	0	389	0	0
Clostridium_J senegalense	0	0	303	0	0	0	191	325	0	0	196	234	0	0
Clostridium_J sulfidigenes	193	323	615	339	208	0	433	2042	275	170	382	598	189	0
Clostridium_J tunisiense	0	0	238	0	0	0	0	267	0	0	0	156	0	0
Clostridium_K cellulovorans	0	0	193	0	0	0	0	623	0	0	0	225	0	0
Clostridium_M bolteae	557	0	163	0	645	0	0	0	652	0	488	157	1003	0
Clostridium_M citroniae	183	0	0	0	0	0	0	0	184	0	164	0	221	0
Clostridium_M clostridioforme	419	0	161	0	324	0	0	0	312	0	189	0	580	0
Clostridium_M sp000431375	1461	0	0	0	848	0	0	0	869	0	164	0	2331	0
Clostridium_M sp001517625	461	0	0	0	377	0	0	0	388	0	0	0	833	0
Clostridium_P perfringens	1544	555	1254	640	1343	248	584	1379	1097	373	1416	968	1437	266
Clostridium_P ventriculi	1384	0	998	698	666	0	0	712	258	152	279	299	460	0
Clostridium_Q saccharolyticum	217	0	0	0	175	0	0	0	164	0	0	0	262	0
Clostridium_Q sp003024715	1273	0	157	0	1099	0	0	0	1646	0	303	183	2241	0
Clostridium_Q symbiosum	292	0	153	0	267	0	0	0	292	0	0	187	457	0
Clostridium_S acetobutylicum	0	0	171	0	0	0	0	286	0	0	0	186	0	0
Clostridium_S felsineum	0	0	268	154	0	0	0	558	0	0	0	247	0	0
Clostridium_S pasteurianum	0	0	160	0	0	0	0	255	0	0	0	199	0	0
Clostridium_S sp001270375	0	0	188	0	0	0	0	191	0	0	173	251	0	0
Clostridium_T intestinale	0	169	460	192	0	0	217	813	0	0	260	381	0	0
Clostridium_Z frigidicarnis	0	0	276	0	0	0	151	352	0	0	0	158	0	0
COE1 sp001916965	433	0	0	0	332	0	0	0	286	0	0	0	580	0
Collinsella aerofaciens	397	0	0	0	343	0	0	0	452	0	0	0	749	0
Collinsella aerofaciens_A	557	0	0	0	584	0	0	0	764	0	0	168	1293	0
Collinsella aerofaciens_E	396	0	0	0	423	0	0	0	569	0	0	0	877	0
Collinsella aerofaciens_F	1099	0	166	0	1034	0	0	0	1347	0	201	276	2281	0
Collinsella bouchesdurhonensis	196	0	0	0	236	0	0	0	234	0	0	0	340	0
Collinsella sp000434535	323	0	0	0	281	0	0	0	447	0	0	0	725	0
Collinsella sp000763055	392	0	0	0	365	0	0	0	455	0	0	0	769	0
Collinsella sp002232035	460	0	0	0	455	0	0	0	535	0	0	164	1040	0
Collinsella sp002391315	597	0	0	0	661	0	0	0	815	0	159	153	1421	0
Collinsella sp003487125	259	0	0	0	179	0	0	0	316	0	0	0	488	0
Comamonas aquatica	1159	1221	1018	385	1810	0	444	343	2241	501	4888	5064	3236	1022
Comamonas kerstersii	452	642	547	197	704	0	310	154	805	268	978	800	747	0
Comamonas sp002501455	1409	1109	1688	863	2505	0	429	314	1303	357	4536	2800	1389	174
Comamonas terrigena	1273	1417	977	391	2904	0	314	181	1444	541	2693	1139	1581	501
Comamonas_A composti	282	586	349	0	348	0	0	0	474	227	235	158	372	0
Comamonas_B sp002754475	1031	640	537	251	2008	0	189	0	741	220	337	293	1002	0
Comamonas_B terrae	328	580	440	0	453	0	0	0	638	197	188	150	551	0
Comamonas_B testosteroni	361	152	0	0	521	0	0	0	336	0	0	0	613	0
Comamonas_B testosteroni_B	746	854	852	291	1020	0	260	167	1035	411	510	378	1193	225
Comamonas_B testosteroni_C	357	291	222	0	459	0	0	283	387	0	441	205	437	0
Comamonas_B thiooxydans	1691	1254	1194	481	2170	187	433	370	2516	598	1295	1185	4052	498
Comamonas_C badia	324	655	488	154	467	0	0	0	830	304	233	158	508	168
Comamonas_C sp001724135	424	595	413	0	542	0	0	0	814	225	261	0	672	235
Comamonas_C sp001725255	251	587	387	0	307	0	0	0	526	293	0	0	303	170
Comamonas_D granuli	877	2243	790	280	832	0	183	0	3388	1733	360	258	854	375
Comamonas_E serinivorans	236	540	473	168	272	0	0	0	608	233	163	0	315	190
Competibacter denitrificans	0	298	0	0	916	0	0	0	1638	0	0	0	218	0
Competibacter sp002352125	0	318	0	0	2676	0	0	0	4706	160	0	0	659	0
Competibacter sp002391525	0	685	173	0	1483	0	0	0	2946	185	0	0	354	261
Competibacter sp002433805	0	398	180	0	930	0	0	0	1793	0	0	0	206	0
Competibacter sp003527885	0	501	162	0	1658	0	0	0	2966	236	0	0	231	0
Conchiformibius kuhniae	0	0	0	0	348	0	0	0	429	0	0	0	567	0
Conchiformibius steedae	0	0	0	0	325	0	0	0	370	0	0	0	598	0
Conexibacter woesei	0	979	425	0	228	153	0	0	269	236	0	0	0	365
Conexibacter_A sp000688095	0	1058	403	0	228	153	0	0	283	241	0	0	0	365
Conexibacter_A woesei	0	845	348	0	181	0	0	0	269	238	0	0	0	332
Contendobacter odensis	0	394	168	0	983	0	0	0	2360	209	0	0	271	185
Contendobacter sp002352185	0	383	0	0	975	0	0	0	2375	159	0	0	245	161
Coprobacter fastidiosus	308	0	0	0	291	0	0	0	211	0	198	0	490	0
Coprobacter secundus	0	0	152	0	207	0	0	0	155	0	178	158	224	0
Coprococcus eutactus	615	0	0	0	344	0	0	0	202	0	0	0	743	0
Coprococcus eutactus_A	1668	0	154	0	1264	0	0	0	638	0	0	0	2418	0
Coprococcus sp000154245	489	0	0	0	468	0	0	0	320	0	0	0	560	0
Coprococcus sp000433075	246	0	0	0	174	0	0	0	0	0	0	0	194	0
Coprococcus sp900066115	829	0	0	0	1100	0	0	0	613	0	0	0	1135	0
Coprococcus_A catus	813	0	0	0	725	0	0	0	461	0	0	0	967	0
Coprococcus_B comes	3402	0	238	0	2662	0	0	0	2378	0	291	0	4260	0
Corallococcus coralloides	0	658	326	152	201	0	0	0	681	248	0	0	0	270
Corynebacterium freneyi	0	186	198	155	0	0	0	0	269	0	1930	266	203	0
Corynebacterium glutamicum	0	389	0	0	0	0	0	0	0	0	453	0	0	188
Corynebacterium halotolerans_A	0	193	0	0	0	0	0	0	174	0	1341	0	0	0
Corynebacterium nuruki	0	229	0	0	0	0	0	0	173	0	0	0	0	212
Corynebacterium terpenotabidum	0	0	0	0	0	0	0	0	285	0	205	0	809	0
Corynebacterium variabile	181	375	254	0	335	0	0	0	687	459	3627	253	737	382
Corynebacterium vitaeruminis	0	238	0	0	0	0	0	0	158	0	244	0	0	0
Corynebacterium xerosis	293	512	347	258	293	0	196	195	688	723	8201	200	546	339
Corynebacterium_A variabile	0	1351	236	0	0	0	0	0	152	170	0	0	0	208
Crenobacter luteus	0	454	186	0	0	0	0	0	224	0	0	0	0	0
Cronobacter dublinensis	0	426	347	0	257	0	0	226	277	439	169	301	188	424
Cronobacter sakazakii	200	272	336	0	308	0	0	221	324	0	198	443	336	0
Crossiella equi	0	670	381	0	218	0	0	0	296	166	0	0	0	230
Cruoricaptor ignavus	207	0	0	0	272	0	0	0	150	0	0	0	228	0
Cryobacterium sp002205495	0	330	249	0	0	0	0	0	157	0	0	0	0	0
Cryptosporangium arvum	0	825	652	0	186	152	0	0	248	219	0	0	0	257
Cryptosporangium aurantiacum	0	746	558	154	196	0	0	0	243	0	0	0	0	341
CSP1-4 sp001443375	0	935	0	0	0	0	0	0	0	273	0	0	0	417
Cupriavidus basilensis_A	0	444	347	0	190	0	0	0	215	158	0	0	0	0
Cupriavidus basilensis_B	0	802	610	250	303	0	0	0	482	310	168	175	197	307
Cupriavidus gilardii	0	846	593	156	218	169	0	0	428	390	163	223	0	403
Cupriavidus metallidurans	411	1051	661	266	652	0	208	0	877	526	297	268	756	337
Cupriavidus nantongensis	0	445	318	0	0	0	0	0	252	0	0	0	0	0
Cupriavidus necator	0	750	499	188	205	0	0	0	336	250	0	0	0	279
Cupriavidus necator_A	0	340	199	0	0	0	0	0	170	0	0	0	0	0
Cupriavidus pauculus_A	0	478	416	0	186	0	0	0	355	163	0	0	222	157
Cupriavidus pickettii	0	322	222	0	0	0	0	0	161	0	0	0	0	0
Cupriavidus plantarum	0	403	249	0	0	0	0	0	165	0	0	0	0	154
Cupriavidus sp000292345	0	316	222	0	0	0	0	0	0	159	0	0	0	0
Cupriavidus sp000379565	0	236	171	0	0	0	0	0	195	0	0	0	0	0
Cupriavidus sp000812465	0	435	256	0	0	0	0	0	171	0	0	0	0	0
Cupriavidus sp000955785	0	831	490	174	212	0	0	0	280	275	0	0	0	251
Cupriavidus sp001725945	0	414	253	0	0	0	0	0	162	0	0	0	0	0
Cupriavidus sp001854325	0	860	606	220	264	0	175	0	490	354	163	213	228	360
Cupriavidus sp900101625	0	425	255	0	0	0	0	0	0	166	0	0	0	0
Cupriavidus sp900115455	0	486	344	0	0	0	0	0	183	165	0	0	0	152
Curtobacterium sp003234355	0	1441	1504	317	223	180	0	0	376	336	187	191	0	539
Curvibacter gracilis	0	1806	534	177	272	262	170	0	347	313	0	0	150	214
Curvibacter lanceolatus	153	2215	627	228	299	205	200	0	394	275	0	0	181	240
Curvibacter_A delicatus	152	2085	733	238	196	0	277	0	326	369	235	289	0	215
Curvibacter_A sp001797315	0	1536	634	153	0	0	158	0	274	249	0	0	0	231
Curvibacter_A sp002633085	0	1607	595	152	0	0	188	0	256	269	0	0	0	168
Cutibacterium acnes	0	445	1410	587	162	686	0	0	199	193	2591	0	195	0
Cutibacterium avidum	0	171	0	0	151	0	0	0	244	0	0	0	0	0
Cytophaga aurantiaca	375	213	529	0	570	226	0	0	6781	734	0	0	0	154
Cytophaga hutchinsonii	212	0	344	0	351	0	0	0	6920	356	0	0	0	0
Cytophaga_A xylanolytica	183	0	0	0	261	0	0	0	172	0	225	0	202	0
Dactylosporangium aurantiacum	0	1141	581	166	288	170	0	0	348	234	0	0	0	365
Dechloromonas agitata	2137	12404	2522	3453	3958	0	1247	781	6176	4717	2490	2583	2725	1398
Dechloromonas aromatica	517	20516	6719	10366	1079	0	1414	510	2258	2263	1581	1850	685	894
Dechloromonas denitrificans	510	20540	3195	3531	1050	0	1071	361	2374	2855	1632	2340	725	1354
Dechloromonas hydrophilus	206	2957	593	529	307	0	326	0	1147	453	481	859	286	353
Dechloromonas hydrophilus_A	298	5487	1181	1023	530	0	646	176	1670	936	868	1346	477	550
Dechloromonas sp002345845	286	5789	1222	1000	567	0	460	209	1496	884	709	1051	376	574
Dechloromonas sp002396525	344	18381	1514	1082	1197	0	552	244	1882	2374	1036	938	487	3451
Dechloromonas sp002425245	235	3220	757	667	474	0	385	150	1314	586	675	1187	436	421
Dechloromonas sp002440665	531	59312	5181	3493	1416	162	1590	798	2102	5064	4073	1455	749	3697
Dechloromonas sp002470165	0	1960	404	344	213	0	199	0	724	328	356	544	266	256
Dechloromonas sp002840765	281	5718	1151	1041	476	0	409	0	1329	824	677	903	367	488
Dechloromonas sp002840785	335	11532	2643	2702	648	0	805	285	1697	1354	1111	1777	565	735
Dechloromonas sp002842145	287	8636	2041	2038	523	0	700	219	1340	1067	915	1351	392	530
Dechloromonas sp002842345	287	7539	1424	1202	669	0	538	0	1569	1024	773	1156	413	746
Defluviicoccus sp002239065	0	443	206	0	0	0	0	0	188	0	0	0	0	154
Defluviimonas sp002440625	0	528	0	0	240	0	0	0	302	238	0	0	182	155
Defluviimonas_A sp002871005	0	331	160	0	0	0	0	0	165	0	0	0	0	0
Defluviimonas_B alba	0	296	172	0	0	0	0	0	183	0	0	0	0	0
Deinococcus grandis	0	175	0	0	0	0	0	0	0	356	0	0	0	490
Deinococcus sp002017875	0	445	218	0	0	0	0	0	0	229	0	0	0	155
Delftia acidovorans	865	2803	1691	634	1440	804	478	258	2040	1114	752	630	1145	880
Delftia tsuruhatensis	825	4890	1597	689	1184	4261	654	539	1826	4099	676	768	1157	1013
Demequina maris	0	351	205	0	0	0	0	0	0	0	0	0	0	156
Dermacoccus nishinomiyaensis	0	378	259	0	233	0	0	0	304	0	0	0	167	0
Derxia gummosa	0	718	602	182	169	0	0	0	332	242	0	0	0	296
Derxia lacustris	0	792	660	213	202	170	0	0	350	300	0	0	0	290
Desulfobacter postgatei	0	187	586	408	0	0	0	0	0	0	0	0	0	0
Desulfobulbus elongatus	0	307	302	151	156	0	0	0	268	0	422	291	0	0
Desulfobulbus propionicus	0	222	302	182	230	0	0	0	293	0	665	427	0	0
Desulfomicrobium escambiense	0	181	0	0	0	0	0	0	159	0	234	0	0	0
Desulfomicrobium sp002412965	0	0	222	217	0	0	0	0	235	0	200	0	0	0
Desulfomonile tiedjei	0	458	0	0	0	0	0	0	0	196	0	0	0	392
Desulforegula conservatrix	0	185	1169	405	238	0	377	0	0	0	541	0	0	0
Desulfovibrio desulfuricans	253	253	491	247	806	0	0	1301	3954	302	2625	3142	8504	0
Desulfovibrio desulfuricans_A	0	0	238	0	677	0	0	238	2273	0	1570	505	1894	0
Desulfovibrio desulfuricans_B	0	0	163	0	162	0	0	714	951	0	466	2315	1108	0
Desulfovibrio fairfieldensis	0	0	0	0	226	0	0	0	461	0	0	0	523	0
Desulfovibrio piger	187	0	0	0	224	0	0	0	312	0	0	0	425	0
Desulfovibrio sp002237645	209	0	153	0	1171	0	0	167	6178	0	1107	313	3885	0
Desulfovibrio sp900095395	707	0	274	0	3580	0	0	268	17891	276	2469	590	10608	0
Desulfovibrio_A sp000226255	0	307	204	0	0	0	0	0	165	160	0	0	0	0
Desulfovibrio_F alcoholivorans	378	225	158	153	741	0	0	157	352	0	258	1973	403	0
Desulfovibrio_F fructosivorans	219	251	0	0	438	0	0	0	332	0	0	1008	304	0
Desulfovibrio_F magneticus	0	365	483	570	422	0	0	617	767	168	1063	1870	946	0
Desulfovibrio_F magneticus_A	0	443	347	427	270	0	0	627	587	156	805	2386	753	0
Desulfovibrio_F magneticus_B	0	234	237	267	289	0	0	369	457	0	533	1070	523	0
Desulfovibrio_F magneticus_C	0	505	699	993	303	0	0	815	277	0	391	3369	322	0
Desulfovibrio_F sp000801335	0	326	489	770	170	0	0	757	223	0	281	2571	300	0
Desulfovibrio_F sp001936595	0	405	609	835	187	0	0	630	241	0	286	1867	228	0
Desulfovibrio_F sp003525525	176	0	0	0	923	0	0	0	233	0	0	749	286	0
Desulfovibrio_J cuneatus	0	0	0	0	187	0	0	0	326	0	0	0	211	0
Desulfovibrio_N putealis	0	422	495	222	0	0	0	0	374	0	187	232	0	166
Desulfovibrio_P sp002422505	0	180	451	0	0	0	0	162	0	0	166	234	0	0
Devosia enhydra	0	374	169	0	0	0	0	0	178	0	0	0	0	0
Devosia geojensis	0	370	192	0	0	0	0	0	150	0	0	0	0	156
Devosia sp001425235	0	718	278	0	0	0	0	0	175	0	0	0	0	193
Devosia sp001425445	0	349	196	0	0	0	0	0	0	0	0	0	0	196
Devosia sp001899065	0	744	254	0	174	0	0	0	202	157	0	0	0	204
Devosia sp001899075	0	572	227	0	0	0	0	0	207	0	0	0	0	205
Devosia sp001899085	0	543	226	0	0	0	0	0	204	0	0	0	0	150
Dialister invisus	1001	0	0	0	885	0	0	0	1340	0	0	0	1298	0
Dialister sp000434475	3116	285	479	511	2428	0	0	0	3021	0	921	598	4582	0
Dialister sp900343095	234	0	0	0	376	0	0	0	859	0	0	0	1107	0
Dialister succinatiphilus	0	0	0	0	166	0	0	0	205	0	0	0	370	0
Diaphorobacter nitroreducens	339	0	0	0	252	0	0	0	329	0	0	0	338	0
Diaphorobacter sp002453435	205	154	0	0	200	0	0	0	317	0	0	0	222	0
Diaphorobacter sp003248855	1307	832	647	235	1572	0	195	0	2235	530	571	453	1897	202
Dickeya dadantii	0	1113	0	0	0	0	0	0	0	764	0	0	0	2603
Dietzia maris	0	312	229	0	159	0	0	0	0	0	271	0	0	0
Dietzia sp002415925	0	1104	0	0	0	0	0	0	0	352	0	0	0	245
Dietzia sp002441635	0	1114	739	239	193	0	0	0	218	299	1082	501	0	230
DMER64 sp002408205	0	0	0	0	0	0	0	246	262	0	2087	310	0	0
Dokdonella denitrificans	454	307	218	0	529	0	0	0	402	0	206	344	197	0
Dokdonella immobilis	0	338	223	0	456	0	0	0	275	0	0	0	0	171
Dokdonella koreensis	0	409	222	0	190	0	0	0	182	0	0	0	0	0
Dokdonella sp001899855	0	474	251	0	414	0	0	0	262	0	0	0	0	0
Dokdonella sp002297645	0	463	190	0	0	0	0	0	257	177	0	0	0	155
Dokdonella sp002632325	0	222	0	0	176	0	0	0	172	0	0	0	0	0
Dongia sp000620685	0	607	1320	208	272	0	0	0	344	181	153	184	0	256
Dorea formicigenerans	1496	0	231	0	1545	0	0	0	1338	0	273	181	2270	0
Dorea longicatena	4423	0	198	162	3397	0	0	0	2202	0	288	0	5077	0
Dorea longicatena_B	1362	0	0	0	1138	0	0	0	946	0	230	0	2009	0
Dorea sp000433215	1020	0	0	0	289	0	0	0	0	0	0	0	249	0
Dorea sp900066555	304	0	0	0	266	0	0	0	271	0	0	0	329	0
Draconibacterium orientale	0	150	189	0	0	0	0	0	0	0	170	0	0	0
Draconibacterium sp003516705	0	560	627	0	0	0	162	0	0	0	522	0	0	160
DSL-40 sp003241785	0	1041	279	0	477	0	0	0	817	431	0	0	184	526
DSL-40 sp003258405	0	398	0	0	187	0	0	0	342	157	0	0	0	184
Duganella phyllosphaerae	0	18527	1682	356	151	0	0	0	156	522	0	0	0	321
Duganella sacchari	0	7516	562	165	277	0	0	0	0	756	0	0	0	955
Duganella sp000335815	153	8172	1273	375	313	263	200	0	379	1131	193	180	0	946
Duganella sp000381565	0	4049	605	231	0	0	0	0	221	448	0	0	0	416
Duganella sp001423125	0	3710	504	160	0	0	0	0	161	311	0	0	0	344
Duganella sp003217375	0	12619	904	229	240	0	0	0	165	1033	0	0	0	1338
Duganella sp900100205	0	35519	962	300	338	0	0	0	0	1577	0	0	0	3097
Duganella sp900109645	0	9894	714	173	245	173	0	0	175	1243	0	193	0	2908
Duganella sp900110275	0	11183	1753	422	252	0	0	0	253	584	0	0	0	565
Duganella zoogloeoides	0	22768	2036	576	265	0	0	0	279	1134	154	156	0	1060
Duodenibacillus massiliensis	489	218	158	0	804	0	0	0	420	0	277	214	926	0
Dysgonomonas capnocytophagoides	0	0	161	0	0	0	0	0	0	0	354	242	243	0
Dysgonomonas mossii	380	0	0	0	330	0	0	0	476	0	222	151	715	0
Dysgonomonas sp001261735	0	0	0	0	188	0	0	0	0	0	191	0	239	0
Dysgonomonas sp002409595	174	0	168	0	256	0	0	0	236	0	458	435	259	0
Dysgonomonas sp900079735	1356	167	326	178	1207	0	0	479	1714	0	1013	858	2684	0
Edwardsiella tarda	0	202	190	0	178	0	0	162	167	0	0	0	184	0
Eggerthella lenta	227	155	153	0	334	0	0	0	484	0	0	0	749	0
Eikenella corrodens	378	0	0	0	727	0	0	0	861	0	196	0	962	0
Eikenella sp001648355	447	0	0	0	890	0	0	0	989	0	205	0	1122	0
Eikenella sp001648435	166	0	0	0	313	0	0	0	392	0	0	0	479	0
Eisenbergiella massiliensis	359	0	174	0	248	0	0	0	339	0	0	0	511	0
Eisenbergiella sp900066775	1482	0	0	0	905	0	0	0	1214	0	226	0	1535	0
Eisenbergiella tayi	334	0	215	0	353	0	0	0	428	0	153	0	532	0
ELB16-189 sp001567185	0	211	0	0	0	0	0	0	0	250	0	0	0	334
ELB16-189 sp002344795	0	0	173	0	0	0	0	0	659	183	0	0	0	184
ELB16-189 sp002352225	0	232	0	0	212	0	0	0	0	312	0	0	0	284
ELB16-189 sp002398365	0	246	185	0	0	0	0	0	0	362	0	0	0	561
ELB16-189 sp003537495	0	243	0	0	0	0	0	0	0	315	0	0	0	390
Elioraea tepidiphila	0	498	219	0	169	0	0	0	292	0	0	0	0	296
Elizabethkingia anophelis	818	199	304	156	772	0	157	246	593	0	256	373	612	0
Elizabethkingia meningoseptica	202	0	159	0	194	0	0	0	175	0	0	158	0	0
Elizabethkingia miricola	353	0	0	0	430	0	0	0	314	0	0	0	235	0
Elstera cyanobacteriorum	0	217	0	0	0	0	0	0	342	0	0	0	163	0
Embleya scabrispora	0	624	285	0	158	0	0	0	228	0	0	0	0	213
Embleya scabrispora_A	0	583	333	0	165	0	0	0	200	179	0	0	0	224
Empedobacter brevis	477	163	272	0	644	0	0	0	295	0	173	165	155	0
Empedobacter falsenii	10615	468	721	369	8242	162	372	384	3328	282	1716	555	5643	274
Emticicia oligotrophica	0	247	185	0	0	0	0	0	0	159	0	0	0	158
Enhydrobacter aerosaccus	0	2410	301	0	412	427	0	0	433	374	0	0	0	536
Enhygromyxa salina_A	0	663	329	0	328	0	0	0	178	206	0	0	0	373
Enhygromyxa salina_B	0	625	355	0	334	0	0	0	226	229	0	0	0	314
Enhygromyxa salina_C	0	440	341	0	252	0	0	0	164	173	0	0	0	257
Ensifer adhaerens_A	0	298	214	0	0	0	0	0	167	0	0	0	0	0
Ensifer adhaerens_F	0	503	338	156	0	0	189	0	223	0	0	0	0	165
Ensifer sp001429285	0	572	371	0	240	0	0	184	315	185	0	402	158	254
Enterobacter asburiae	868	0	0	0	996	0	0	179	1266	188	225	733	3287	0
Enterobacter bugandensis	266	0	0	0	383	0	0	372	537	0	154	471	848	0
Enterobacter cancerogenus	0	0	0	0	227	0	0	272	351	0	0	336	513	0
Enterobacter cloacae	920	252	305	187	921	0	0	1976	1389	192	415	1269	1953	151
Enterobacter cloacae_B	1324	0	0	0	593	0	0	481	798	0	165	412	1178	0
Enterobacter cloacae_H	209	0	0	0	321	0	0	151	569	0	613	612	963	0
Enterobacter cloacae_I	430	0	0	0	582	0	0	443	1001	0	151	735	1856	0
Enterobacter cloacae_J	0	0	0	0	0	0	0	195	213	0	0	216	270	0
Enterobacter cloacae_K	0	0	0	0	0	0	0	0	162	0	193	230	557	0
Enterobacter cloacae_L	0	0	0	0	211	0	0	264	314	0	0	247	450	0
Enterobacter cloacae_M	674	0	0	0	853	0	0	752	2230	0	901	1446	4166	0
Enterobacter himalayensis	1107	434	763	374	1756	0	210	1603	2958	246	2509	2622	5368	360
Enterobacter kobei	1582	184	390	206	2382	0	0	886	5140	267	2529	2524	9967	0
Enterobacter ludwigii	285	286	197	0	594	0	0	883	1018	163	421	2839	1425	0
Enterobacter mori	1546	208	159	0	1196	0	0	335	5117	0	441	732	6041	404
Enterobacter nimipressuralis	1259	270	314	203	1719	0	0	1322	3435	186	1112	2814	7861	172
Enterobacter sesami	1176	0	0	0	1265	0	0	600	2432	0	591	2742	4943	0
Enterobacter soli	1347	0	0	0	2103	0	0	3575	3213	314	194	1561	5718	261
Enterobacter sp000493015	225	0	0	0	368	0	0	0	594	0	0	237	1119	0
Enterobacter sp000568095	0	0	0	0	166	0	0	0	277	0	0	184	399	0
Enterobacter sp003057745	0	0	0	0	0	0	0	165	0	0	0	163	246	0
Enterobacter_D sp900116015	0	169	0	0	0	0	0	156	0	0	0	0	0	163
Enterococcus faecalis	882	236	523	213	1016	0	248	660	809	0	819	339	806	0
Enterococcus_B faecium	709	0	451	244	808	0	163	825	564	0	361	264	692	0
Enterococcus_B faecium_B	313	0	286	215	402	0	0	537	259	0	297	0	383	0
Enterococcus_B hirae	786	0	391	0	558	0	0	0	702	0	198	245	1311	0
Enterococcus_C asini	0	0	0	0	0	0	0	0	206	0	306	0	313	0
Enterococcus_D casseliflavus	182	0	183	0	255	0	0	0	168	0	279	155	0	0
Enterococcus_G italicus	280	0	0	0	200	0	0	178	0	0	301	0	0	0
Enterococcus_I aquimarinus	18670	0	993	548	21516	0	0	0	5936	0	1198	0	2402	0
Enterovibrio norvegicus	0	166	169	0	0	0	0	258	0	0	0	0	0	0
ER4 sp000765235	1502	199	0	0	882	0	0	0	1338	0	396	0	1464	0
ER4 sp003522105	484	0	0	0	238	0	0	0	364	0	0	0	451	0
ER4 sp900317525	725	0	0	0	348	0	0	0	825	0	246	162	418	0
Ereboglobus luteus	0	267	215	0	0	0	0	0	0	0	161	0	0	0
Ereboglobus sp001650175	0	520	416	0	189	154	0	0	182	201	226	0	0	198
Erwinia persicina	0	1136	540	0	0	0	0	0	0	218	0	0	0	207
Erwinia sp001422605	0	483	181	0	0	0	0	0	0	0	0	0	0	308
Erwinia sp002752575	0	226	207	0	0	0	0	0	0	0	0	0	0	250
Erysipelatoclostridium ramosum	196	0	208	0	152	0	0	0	203	0	174	0	276	0
Erysipelatoclostridium sp000752095	749	0	292	0	675	0	0	212	579	0	211	171	1261	0
Erysipelatoclostridium sp003024675	204	0	163	0	232	0	0	0	244	0	0	0	345	0
ES-041 sp002250625	0	339	182	0	228	0	0	0	330	0	0	0	0	0
ES-041 sp002563805	0	604	292	0	326	0	0	0	458	0	0	0	180	187
Escherichia albertii	0	0	164	0	250	0	0	153	306	0	234	213	646	0
Escherichia coli	847	0	422	235	1421	0	0	350	1652	0	830	816	3449	0
Escherichia coli_C	0	0	0	0	176	0	0	0	200	0	243	163	480	0
Escherichia coli_D	663	0	379	208	1208	0	0	310	1519	0	1133	1049	3862	0
Escherichia dysenteriae	337	0	314	0	703	0	0	206	856	0	678	509	2040	0
Escherichia flexneri	5968	887	2752	1547	9008	316	401	6156	10702	701	7507	7480	24015	497
Escherichia sp000208585	154	0	0	0	262	0	0	151	313	0	194	205	641	0
Eubacterium_E hallii	3106	0	214	0	2293	0	0	0	1764	0	323	0	4680	0
Eubacterium_E hallii_A	1414	0	195	0	1194	0	0	0	1246	0	303	0	2250	0
Eubacterium_F sp003491505	1254	0	0	0	728	0	0	0	347	0	0	0	615	0
Eubacterium_G sp000432355	1336	0	0	0	251	0	0	0	153	0	0	0	222	0
Eubacterium_G ventriosum	2369	0	0	0	414	0	0	0	247	0	0	0	579	0
Eubacterium_I ramulus	980	0	0	0	700	0	0	0	472	0	0	0	1363	0
Eubacterium_I ramulus_A	250	0	0	0	222	0	0	0	0	0	0	0	251	0
Eubacterium_O aggregans	309	180	391	180	1594	0	0	0	2746	0	662	266	2216	0
Eubacterium_O barkeri	0	0	0	0	161	0	0	0	357	0	0	0	222	0
Eubacterium_R sp000434995	570	0	0	0	295	0	0	0	247	0	0	0	295	0
Eubacterium_R sp000436835	1639	0	0	0	627	0	0	0	623	0	0	0	721	0
Euzebya sp003073135	0	480	251	0	0	0	0	0	182	0	0	0	0	193
EW11 sp003054665	0	520	351	0	0	0	0	0	0	161	177	0	0	156
Exiguobacterium profundum	0	270	233	0	0	0	242	0	0	154	1189	230	0	0
Exiguobacterium_A sibiricum	0	0	150	0	0	0	156	0	0	0	0	208	0	0
F0332 sp003123745	405	0	0	0	519	0	0	0	1025	0	1459	0	903	0
F23-B02 sp001916715	387	0	0	0	298	0	0	0	310	0	0	0	376	0
Faecalibacterium prausnitzii_A	1940	0	0	0	1219	0	0	0	1214	0	299	0	1993	0
Faecalibacterium prausnitzii_C	5582	0	285	246	3470	0	0	0	4423	0	556	217	7193	0
Faecalibacterium prausnitzii_D	6329	0	289	203	3584	0	0	0	4468	0	506	211	7397	0
Faecalibacterium prausnitzii_E	1018	0	0	0	670	0	0	0	963	0	275	202	1410	0
Faecalibacterium prausnitzii_F	962	0	0	0	496	0	0	0	646	0	0	0	935	0
Faecalibacterium prausnitzii_G	4538	0	215	178	2810	0	0	0	3132	0	518	271	6472	0
Faecalibacterium prausnitzii_H	1931	0	0	0	1233	0	0	0	1663	0	379	154	2207	0
Faecalibacterium prausnitzii_I	1276	0	0	0	727	0	0	0	805	0	173	0	1578	0
Faecalibacterium prausnitzii_J	909	0	0	0	534	0	0	0	559	0	0	0	962	0
Faecalibacterium prausnitzii_K	4620	0	293	251	2671	0	0	0	2930	0	618	289	5353	0
Faecalibacterium prausnitzii_L	225	0	0	0	153	0	0	0	179	0	0	0	225	0
Faecalicatena faecis	5200	0	521	427	4429	0	0	188	4503	0	1169	641	8900	0
Faecalicatena glycyrrhizinilyticum	196	0	0	0	158	0	0	0	0	0	0	0	231	0
Faecalicatena gnavus	1390	0	276	0	989	0	0	0	1017	0	300	304	2387	0
Faecalicatena lactaris	1513	0	0	0	955	0	0	0	584	0	0	0	1687	0
Faecalicatena sp900066545	390	0	0	0	287	0	0	0	311	0	0	0	606	0
Faecalicatena torques	1317	0	0	0	1286	0	0	0	1030	0	0	0	2139	0
FEB-10 sp003105185	0	358	163	0	0	0	0	0	0	0	0	0	0	150
FEB-22 sp003105195	0	867	247	0	201	152	0	0	299	239	0	0	0	320
FEB-7 sp003105245	0	2317	290	0	281	0	0	0	341	969	0	0	0	1509
Fen-1058 sp003154115	0	686	193	0	0	166	0	0	0	384	0	0	0	516
Fen-1118 sp003136095	0	420	221	0	0	0	0	0	0	0	0	0	0	165
FEN-1143 sp003153055	0	635	340	0	216	0	0	0	262	195	0	0	0	259
FEN-1191 sp003162555	0	296	177	0	0	227	0	0	0	0	0	0	0	169
FEN-1219 sp003155415	0	404	188	0	0	162	0	0	0	0	0	0	0	228
Fen-1231 sp003171215	0	526	315	0	0	154	0	0	0	0	0	0	0	182
Fen-1467 sp003142615	0	419	337	0	0	0	0	0	151	0	195	0	0	152
Fen-181 sp003170135	0	466	258	0	0	0	0	0	0	0	0	0	0	249
FEN-299 sp003157675	0	321	167	0	0	0	0	0	0	0	0	0	0	190
Fen-999 sp003157035	0	839	272	0	0	0	0	0	261	168	0	199	0	197
Fen-999 sp003158255	0	927	354	214	151	0	204	0	232	182	231	239	0	200
Ferriphaselus amnicola	0	1395	4094	579	0	0	289	0	0	0	0	0	0	0
Ferrovibrio sp002482765	0	367	297	0	0	0	0	0	166	0	0	0	0	0
Ferrovibrio sp002796975	0	832	924	204	0	0	0	0	213	0	219	269	0	160
Fibro-01 sp001462345	638	0	1390	890	1597	0	167	0	218	0	1597	549	766	0
Filimonas sp003097095	0	403	181	0	0	0	0	0	0	0	0	0	0	220
Fimbriiglobus ruber	0	568	402	0	257	217	0	0	326	172	0	0	0	323
Fischerella thermalis	0	179	210	0	0	0	0	0	214	317	0	0	0	0
Flavimobilis massiliensis	726	291	185	0	207	0	0	0	163	0	0	0	170	0
Flavimobilis soli	2761	290	199	0	477	0	0	0	250	0	0	0	218	0
Flavobacterium aciduliphilum	515	409	479	0	443	0	0	0	227	187	0	0	0	0
Flavobacterium alvei	783	2529	1829	854	630	0	225	0	0	223	0	0	0	153
Flavobacterium anhuiense	219	1335	266	0	272	0	0	0	0	221	0	0	0	302
Flavobacterium antarcticum	225	263	215	0	198	0	0	0	235	0	0	0	0	0
Flavobacterium aquaticum	8586	3017	1119	480	6886	0	295	0	2825	1355	620	847	848	326
Flavobacterium aquatile	327	1476	818	190	335	0	207	0	208	213	0	0	0	0
Flavobacterium aquidurense	171	660	197	0	165	0	0	0	0	0	0	0	0	0
Flavobacterium araucananum	190	618	208	0	236	0	0	0	0	0	0	0	0	0
Flavobacterium aurantiibacter	252	182	0	0	220	0	0	159	150	0	0	0	0	0
Flavobacterium branchiophilum	567	658	530	248	454	0	300	157	300	180	160	176	0	0
Flavobacterium cauense	567	762	208	0	522	0	0	0	381	443	0	0	0	0
Flavobacterium chilense	546	754	201	0	567	0	0	0	0	0	0	0	0	0
Flavobacterium chungangense	503	19461	607	193	444	0	166	0	0	741	0	0	0	656
Flavobacterium columnare	712	351	238	0	471	0	0	0	220	341	0	0	0	185
Flavobacterium columnare_A	350	494	222	0	320	0	0	161	208	578	0	0	0	334
Flavobacterium columnare_C	372	471	223	0	315	0	0	0	157	428	0	0	0	208
Flavobacterium columnare_D	299	401	184	0	250	0	0	0	233	420	0	0	0	238
Flavobacterium commune	280	664	313	0	232	0	0	0	0	0	0	0	0	296
Flavobacterium crassostreae	291	259	220	0	245	0	0	0	0	0	0	0	0	0
Flavobacterium croceum	630	565	373	177	589	0	189	0	940	260	0	0	0	0
Flavobacterium cucumis	3721	1133	1005	419	3277	0	229	0	1425	475	416	422	344	0
Flavobacterium cyanobacteriorum	285	188	156	0	387	0	0	0	258	0	0	0	0	0
Flavobacterium daejeonense	260	340	175	0	165	0	0	0	0	0	0	0	0	172
Flavobacterium daejeonense_A	188	387	0	0	0	0	0	0	0	0	0	0	0	175
Flavobacterium defluvii	151	789	191	0	185	0	0	156	0	0	0	0	0	0
Flavobacterium degerlachei	264	292	260	0	223	0	0	0	0	0	0	0	0	0
Flavobacterium denitrificans	268	760	229	0	266	0	0	0	0	0	0	0	0	0
Flavobacterium enshiense	185	339	0	0	168	0	0	0	0	159	0	0	0	0
Flavobacterium faecale	250	384	218	0	236	0	0	0	0	0	0	0	0	0
Flavobacterium filum	255	358	246	0	279	0	0	0	160	158	0	0	0	0
Flavobacterium flevense	255	619	560	166	184	0	0	0	0	0	0	0	0	235
Flavobacterium fluvii	643	2164	2391	1262	553	0	0	0	0	273	0	0	0	197
Flavobacterium fontis	164	372	0	0	170	0	0	0	0	618	0	0	0	340
Flavobacterium frigidarium	199	260	223	0	175	0	0	0	0	0	0	0	0	0
Flavobacterium frigidimaris	260	682	231	0	216	0	0	0	0	0	0	0	0	0
Flavobacterium frigoris	293	292	240	0	282	0	0	0	0	0	0	0	0	0
Flavobacterium frigoris_A	251	339	231	0	154	0	0	0	0	0	0	0	0	0
Flavobacterium fryxellicola	297	363	195	0	195	0	0	0	0	0	0	0	0	0
Flavobacterium gelidilacus	351	455	278	0	355	0	0	0	208	156	0	0	0	0
Flavobacterium gillisiae	199	287	220	0	187	0	0	0	0	0	0	0	0	0
Flavobacterium gilvum	448	923	408	163	397	0	0	0	0	153	0	0	0	180
Flavobacterium ginsenosidimutans	171	1053	224	0	162	0	0	0	0	156	0	0	0	260
Flavobacterium glycines	239	617	256	0	219	0	0	0	0	219	0	0	0	831
Flavobacterium granuli	492	563	454	178	332	0	0	0	0	0	0	0	0	0
Flavobacterium haoranii	924	375	268	0	744	0	0	0	523	0	0	0	0	0
Flavobacterium hercynium	162	2325	645	175	192	0	0	0	0	155	0	0	0	0
Flavobacterium hibernum	242	721	246	0	416	0	0	0	0	0	0	0	0	0
Flavobacterium hydatis	194	393	258	0	198	0	0	0	0	0	0	0	0	0
Flavobacterium indicum	462	476	255	0	455	0	0	0	3083	274	200	0	0	331
Flavobacterium johnsoniae	289	1477	286	162	360	0	0	0	0	227	0	0	0	313
Flavobacterium johnsoniae_A	158	763	212	0	220	0	0	0	0	0	0	0	0	0
Flavobacterium lacus	180	345	237	0	180	0	0	0	0	0	0	0	0	0
Flavobacterium limnosediminis	163	403	186	0	154	0	0	0	185	155	0	0	0	0
Flavobacterium lindanitolerans	616	500	285	0	707	0	0	0	223	177	0	0	0	153
Flavobacterium micromati	385	315	261	0	329	0	0	0	0	0	0	0	0	0
Flavobacterium omnivorum	216	229	153	0	167	0	0	0	0	0	0	0	0	0
Flavobacterium oncorhynchi	662	534	228	0	820	0	0	0	0	0	0	0	0	0
Flavobacterium pectinovorum	253	1734	420	0	323	0	0	0	0	161	0	158	0	187
Flavobacterium phragmitis	377	911	218	0	349	0	0	0	0	0	0	0	0	431
Flavobacterium piscis	322	1690	474	151	379	0	0	0	0	0	0	0	0	0
Flavobacterium plurextorum	1969	1004	339	0	3584	0	0	0	172	0	0	0	0	0
Flavobacterium psychrolimnae	317	289	201	0	234	0	0	0	0	0	0	0	0	0
Flavobacterium psychrophilum	1533	694	770	345	1264	0	322	182	450	243	173	167	177	178
Flavobacterium psychrophilum_B	0	253	236	0	0	0	0	0	0	0	0	0	0	405
Flavobacterium reichenbachii	173	791	277	0	157	0	0	0	0	0	0	0	0	0
Flavobacterium saccharophilum	211	753	451	0	251	0	0	0	0	0	0	0	0	0
Flavobacterium saliperosum	150	825	181	0	169	0	0	0	224	160	0	0	0	0
Flavobacterium sasangense	39623	2959	1747	1099	32178	0	600	236	10542	3578	1212	1591	4079	484
Flavobacterium segetis	296	338	218	0	203	0	0	0	0	0	0	0	0	0
Flavobacterium seoulense	259	672	312	0	199	0	0	0	0	154	0	0	0	1628
Flavobacterium sinopsychrotolerans	530	348	290	0	432	0	0	0	0	0	0	0	0	0
Flavobacterium soli	391	590	333	0	297	0	0	0	159	155	0	0	0	0
Flavobacterium sp000169355	1898	786	512	239	1665	0	199	0	777	275	231	219	182	0
Flavobacterium sp000264055	162	221	246	0	0	0	0	0	0	0	0	0	0	0
Flavobacterium sp000282055	321	1373	391	0	203	0	0	0	0	0	0	0	0	187
Flavobacterium sp000426145	167	591	217	0	179	0	0	0	0	0	0	0	0	0
Flavobacterium sp000439025	238	296	254	0	175	0	0	0	0	0	0	0	0	0
Flavobacterium sp000744835	322	517	459	169	290	0	0	0	0	0	0	0	0	0
Flavobacterium sp000745775	169	785	222	0	260	0	0	0	0	0	0	0	0	150
Flavobacterium sp000812945	284	502	375	165	263	0	0	0	0	0	0	0	0	0
Flavobacterium sp000813005	436	753	494	230	382	0	156	0	167	203	0	0	0	0
Flavobacterium sp000967805	348	392	315	0	353	0	0	0	232	205	0	156	0	0
Flavobacterium sp001027725	210	640	267	0	172	0	0	0	0	0	0	0	0	0
Flavobacterium sp001422725	0	648	199	0	160	0	0	0	0	0	0	0	0	0
Flavobacterium sp001427905	0	710	260	0	185	0	0	0	0	0	0	0	0	0
Flavobacterium sp001428525	153	653	186	0	152	0	0	0	0	0	0	0	0	0
Flavobacterium sp001429295	0	602	183	0	0	0	0	0	0	0	0	0	0	157
Flavobacterium sp001464475	623	1007	1435	389	615	0	511	0	327	960	0	169	0	247
Flavobacterium sp001507425	161	847	263	0	165	0	0	0	0	0	0	0	0	0
Flavobacterium sp001529295	310	387	204	0	249	0	0	0	0	0	0	0	0	0
Flavobacterium sp001800905	224	2373	4335	1682	180	0	3045	0	0	0	0	0	0	0
Flavobacterium sp001800945	318	1365	361	205	347	0	203	0	164	0	0	0	0	0
Flavobacterium sp001898245	394	390	181	0	419	0	0	0	155	352	0	0	0	1184
Flavobacterium sp002001005	630	1565	483	247	552	0	0	0	0	181	0	0	0	0
Flavobacterium sp002150205	955	723	333	0	732	0	0	0	0	0	0	0	0	0
Flavobacterium sp002280815	884	820	532	226	648	0	0	0	154	151	0	0	0	244
Flavobacterium sp002296885	0	724	195	0	236	0	0	0	189	279	0	0	0	0
Flavobacterium sp002303885	152	1085	185	0	205	0	0	0	0	177	0	0	0	278
Flavobacterium sp002304005	155	878	163	0	157	0	0	0	0	0	0	188	0	0
Flavobacterium sp002352205	207	389	294	0	233	0	0	0	183	183	0	0	0	0
Flavobacterium sp002382495	232	1627	1648	620	161	0	1205	0	0	0	0	0	0	0
Flavobacterium sp002399805	158	1249	179	0	247	0	0	0	0	0	0	0	0	262
Flavobacterium sp002413745	510	816	1065	532	412	0	160	0	0	0	0	0	0	0
Flavobacterium sp002421645	3410	1735	414	170	2656	0	152	0	1830	534	678	1242	355	0
Flavobacterium sp002422095	8449	1803	1160	441	7038	0	271	219	8862	702	2472	6561	1106	199
Flavobacterium sp002428305	226	331	231	0	291	0	0	0	0	0	0	0	0	0
Flavobacterium sp002454195	621	419	219	0	474	0	0	0	0	0	0	0	0	185
Flavobacterium sp002482945	286	2093	636	169	280	0	0	0	313	581	0	0	0	183
Flavobacterium sp002482975	197	639	195	0	173	0	0	0	0	0	0	0	0	0
Flavobacterium sp002483315	3756	1482	1019	547	3277	0	266	0	1298	454	293	288	421	0
Flavobacterium sp002715085	183	272	182	0	195	0	0	0	0	0	0	0	0	0
Flavobacterium sp002754195	210	752	269	0	246	0	0	0	0	0	0	0	0	0
Flavobacterium sp002754315	539	629	504	174	395	0	0	0	0	0	0	160	0	0
Flavobacterium sp002786385	356	11120	1493	344	344	0	155	0	1944	8635	330	193	0	2097
Flavobacterium sp002797935	990	2071	640	250	863	0	0	0	0	285	0	0	0	188
Flavobacterium sp002813295	587	1367	537	199	641	0	0	0	151	213	0	0	0	150
Flavobacterium sp002862755	177	249	230	0	168	0	0	0	0	286	0	0	0	171
Flavobacterium sp002862805	599	341	249	0	515	0	677	0	261	187	0	0	0	0
Flavobacterium sp003096795	522	1338	413	156	471	0	0	0	0	0	0	0	0	0
Flavobacterium sp003097635	908	465	388	184	675	0	0	0	150	0	0	0	0	0
Flavobacterium sp003097655	937	1271	428	196	635	0	0	0	0	0	0	0	0	0
Flavobacterium sp003105115	200	974	300	0	0	0	0	0	0	0	0	0	0	0
Flavobacterium sp003122385	258	907	191	0	314	0	0	0	0	151	0	0	0	391
Flavobacterium sp003148385	218	241	195	0	216	0	0	0	175	0	0	0	0	0
Flavobacterium sp003202405	213	4367	384	0	195	0	0	0	0	386	0	0	0	413
Flavobacterium sp003202435	728	2591	284	0	538	0	0	0	0	450	0	0	0	402
Flavobacterium sp003217415	252	865	332	0	275	0	0	0	0	0	0	0	0	151
Flavobacterium sp003242135	1105	613	437	0	1150	0	0	0	527	475	170	0	253	295
Flavobacterium sp003254585	0	608	165	0	157	0	0	0	0	0	0	185	0	0
Flavobacterium sp003254745	496	1106	397	197	404	0	0	0	0	174	0	0	0	0
Flavobacterium sp003293845	1152	517	334	164	837	0	0	0	449	224	151	155	0	0
Flavobacterium sp003314435	547	259	177	0	345	0	0	0	0	0	0	0	0	0
Flavobacterium sp003449615	356	854	950	429	265	0	175	0	0	0	0	0	0	0
Flavobacterium sp003497625	4541	1725	1285	592	3715	0	221	0	1457	380	288	319	404	0
Flavobacterium sp003525665	335	791	698	304	342	0	288	0	232	181	0	0	0	0
Flavobacterium succinicans	31159	1908	1110	1319	19831	0	701	0	1485	406	0	0	446	606
Flavobacterium succinicans_A	36972	2096	1045	1545	22893	0	739	0	1534	335	0	0	497	815
Flavobacterium suncheonense	341	371	170	0	270	0	0	0	1144	354	0	0	0	0
Flavobacterium swingsii	167	527	212	0	156	0	0	0	0	203	0	0	0	0
Flavobacterium tegetincola	206	288	240	0	246	0	0	0	245	0	0	0	0	0
Flavobacterium terrae	308	4147	266	0	249	0	0	0	396	1101	0	0	0	503
Flavobacterium terrigena	448	1883	497	224	340	0	184	0	186	0	0	0	0	0
Flavobacterium tructae	268	2092	393	0	436	0	0	0	0	182	0	0	0	0
Flavobacterium urocaniciphilum	399	547	255	0	343	0	0	0	227	176	0	0	0	0
Flavobacterium urumqiense	302	413	279	0	290	0	0	0	0	0	0	0	0	0
Flavobacterium xinjiangense	323	428	382	169	302	0	0	0	0	0	0	0	0	0
Flavobacterium xueshanense	409	334	323	0	300	0	0	0	0	0	0	0	0	0
Flavobacterium_A ummariense	0	0	292	0	274	0	0	0	0	0	214	0	0	234
Flavonifractor plautii	552	0	0	0	469	0	0	0	375	0	0	0	587	0
Flectobacillus major	0	218	159	0	0	0	0	0	0	306	0	0	0	292
Flectobacillus sp002270355	0	887	170	0	0	0	0	0	0	1048	157	0	0	2494
FLUQ01 sp900079685	0	0	0	0	165	0	0	0	372	0	162	0	381	0
Fluviicola sp002483265	0	231	245	0	0	0	0	0	0	0	0	0	0	231
Fluviicola taffensis	0	204	360	0	159	0	0	0	224	0	0	0	0	173
Fonsibacter sp000364545	0	1956	4610	1034	0	2524	0	0	0	641	0	0	0	0
Fonsibacter sp000371825	0	632	1890	367	0	1134	0	0	0	207	0	0	0	0
Fonsibacter sp000371845	0	0	697	160	0	247	0	0	0	0	0	0	0	0
Fonsibacter sp000419465	0	180	755	195	0	255	0	0	0	0	0	0	0	0
Fonsibacter sp000510845	0	184	1051	274	0	394	0	0	0	0	0	0	0	0
Fonsibacter ubiquis	0	1152	2813	785	0	282	0	0	0	0	0	0	0	0
Formivibrio citricus	570	367	196	0	590	0	0	504	314	167	0	746	386	0
Frankia asymbiotica	0	492	231	0	0	0	0	0	165	0	0	0	0	189
Frankia discariae	0	336	190	0	0	0	0	0	155	0	0	0	0	0
Frankia inefficax	0	568	313	0	0	155	0	0	276	0	0	0	0	214
Frankia saprophytica	0	535	309	0	170	0	0	0	213	0	0	0	0	227
Frankia sp000018005	0	710	425	0	207	0	0	0	278	196	0	0	0	320
Frankia sp000262465	0	346	209	0	0	0	0	0	150	0	0	0	0	0
Frankia sp000966285	0	399	205	0	0	0	0	0	157	0	0	0	0	164
Frankia sp001306465	0	666	383	0	188	0	0	0	265	192	0	0	0	252
Frankia sp001854805	0	510	257	0	0	0	0	0	222	0	0	0	0	175
Frankia sp900197875	0	456	300	0	168	0	0	0	178	0	0	0	0	178
Frankia_A coriariae	0	374	226	0	0	0	0	0	155	0	0	0	0	0
Frateuria_B sp001428405	0	286	231	0	0	0	0	0	164	0	0	0	0	0
Friedmanniella flava	0	583	284	0	196	0	0	0	253	157	192	0	0	481
Friedmanniella luteola	0	633	314	0	228	0	0	0	314	0	157	0	0	328
Friedmanniella sagamiharensis	0	516	310	0	199	0	0	0	238	0	223	0	0	604
Frigoribacterium sp001422285	0	331	217	0	0	0	0	0	0	0	0	0	0	167
Frigoribacterium sp001423665	0	373	185	0	0	0	0	0	0	0	0	0	0	153
Fulvimarina sp002088275	0	289	209	0	0	0	0	0	172	0	0	0	0	0
Fulvimonas sp001182895	0	345	185	0	0	0	0	0	174	0	0	0	0	0
Fusicatenibacter saccharivorans	6912	0	251	210	6838	0	0	0	5951	155	562	263	16334	0
Fusobacterium animalis	0	0	266	162	0	0	182	170	0	0	177	161	0	0
Fusobacterium polymorphum	199	152	322	151	160	0	195	193	156	0	211	187	153	0
Fusobacterium_A mortiferum	228	0	158	0	218	0	0	0	0	0	0	0	607	0
Fusobacterium_A ulcerans	0	0	695	234	157	0	0	187	0	0	537	0	230	0
Ga0074130 sp001464495	0	459	286	0	0	0	0	0	0	0	0	0	0	275
Ga0074136 sp001464375	0	2345	351	163	247	0	0	0	567	874	238	0	171	1560
Ga0077523 sp001464695	0	599	274	0	0	0	0	0	251	237	0	0	0	318
Ga0077526 sp001464765	0	524	279	0	0	0	0	0	203	190	0	0	0	234
Ga0077526 sp001464895	0	568	360	0	0	0	0	0	161	177	0	0	0	220
Ga0077527 sp001464815	0	658	333	0	0	0	0	0	162	172	0	0	0	326
Ga0077536 sp001464935	0	501	214	0	0	0	0	0	161	0	0	0	0	211
Ga0077538 sp001464155	0	1562	798	236	0	0	0	0	0	1483	0	0	0	607
Ga0077539 sp001465015	0	454	320	0	230	0	0	0	314	427	0	0	0	363
Ga0077541 sp001464995	0	730	205	0	155	0	0	0	203	284	0	0	0	417
Ga0077546 sp001464165	0	199	305	0	720	0	0	0	153	0	0	0	0	0
Ga0077550 sp001464385	0	1045	673	175	1464	180	0	0	552	358	0	0	0	528
Ga0077555 sp001464755	0	387	158	0	0	0	0	0	0	0	0	0	0	223
Ga0077555 sp001464855	0	472	223	0	0	0	0	0	0	0	0	0	0	232
Ga0077555 sp001464955	0	367	195	0	0	0	0	0	0	164	0	0	0	225
Ga0077555 sp900117415	0	627	241	0	154	0	0	0	173	179	0	0	0	273
Ga0077560 sp001464275	0	479	198	0	0	0	0	0	0	151	0	0	0	203
Gallionella sp001801085	0	1308	783	161	0	0	185	0	0	213	752	446	0	195
Gallionella sp001801105	0	1048	428	0	0	0	0	0	0	0	155	0	0	0
Gallionella sp001801215	0	2812	534	0	0	0	0	0	0	276	150	0	0	221
Gallionella sp002414205	0	322	189	0	0	0	236	0	0	0	0	0	0	0
GAS188 sp900104855	0	911	371	0	215	178	0	0	384	247	0	0	0	290
GCA-002282575 sp002281095	0	0	311	0	0	0	990	0	0	0	403	572	0	0
GCA-002774445 sp002774445	0	390	304	0	0	0	380	154	0	0	0	165	0	0
GCA-2686995 sp002686995	0	395	308	0	0	0	0	0	0	0	0	0	0	190
GCA-2699025 sp002699025	0	708	524	150	305	153	0	0	434	248	0	0	0	366
GCA-2702655 sp002702655	0	576	276	0	239	0	0	0	230	213	0	0	0	375
GCA-2753465 sp002753465	0	289	659	236	865	0	468	235	0	0	0	201	0	0
GCA-2753745 sp002753745	0	329	465	222	161	0	373	248	0	0	0	172	0	0
GCA-900066135 sp900066135	612	0	0	0	407	0	0	0	298	0	0	0	771	0
GCA-900066575 sp900066385	326	0	0	0	246	0	0	0	200	0	0	0	370	0
GCA-900066935 sp900066925	211	0	223	0	199	0	0	171	0	0	249	0	0	0
GCA-900066995 sp900291955	843	0	0	0	548	0	0	0	375	0	0	0	773	0
GCF-000702305 sp000702305	0	652	228	0	0	0	0	0	312	0	0	0	0	193
Geminicoccus roseus	0	590	220	0	285	0	0	0	352	185	0	0	0	244
Geminisphaera colitermitum	0	431	394	0	0	0	0	0	0	0	170	0	0	0
Geminisphaera sp000242935	0	647	474	154	210	209	0	0	229	212	252	0	0	226
Geminocystis herdmanii	0	0	0	0	0	0	0	0	406	226	167	0	0	719
Geminocystis sp001548095	0	0	175	0	0	0	0	0	3264	266	0	0	0	163
Geminocystis sp001548115	0	0	0	0	0	0	0	0	279	174	0	183	0	202
Gemmata massiliana	0	637	446	0	405	264	0	0	299	222	0	0	0	384
Gemmata obscuriglobus	0	645	403	0	297	179	0	0	254	186	0	0	0	353
Gemmatimonas aurantiaca	0	288	199	0	0	0	0	0	233	0	0	0	0	0
Gemmatimonas sp002483225	0	330	200	0	0	0	0	0	874	0	0	0	0	169
Gemmatirosa kalamazoonesis	0	758	428	0	276	154	0	0	238	189	0	0	0	311
Gemmiger formicilis	2586	0	228	207	2156	0	0	0	2806	0	504	285	5004	0
Gemmiger sp003476825	4686	0	257	184	3758	0	0	0	4489	0	355	235	6376	0
Gemmobacter aquatilis	0	807	0	0	0	0	0	0	203	0	0	0	0	167
Gemmobacter caeni	179	971	285	0	208	0	0	0	558	239	0	0	170	258
Gemmobacter sp003509785	0	581	167	0	0	0	0	0	269	0	0	0	0	173
Gemmobacter_A nectariphilus	0	384	182	0	158	0	0	0	299	0	0	0	0	169
Geobacter_C lovleyi	0	204	173	0	0	0	0	187	0	0	284	505	0	0
Geobacter_C thiogenes	0	0	0	0	0	0	0	558	0	0	476	872	0	0
Geodermatophilus chilensis	0	368	206	0	0	0	0	0	0	0	0	0	0	152
Geodermatophilus nigrescens	0	387	212	0	0	0	0	0	0	0	0	0	0	159
Geodermatophilus obscurus_B	0	382	197	0	0	0	0	0	184	0	0	0	0	163
Geodermatophilus ruber	0	542	190	0	0	0	0	0	0	0	0	0	0	165
Geodermatophilus sabuli	0	583	221	0	0	0	0	0	175	0	0	0	0	191
Geodermatophilus saharensis	0	402	228	0	0	0	0	0	151	0	0	0	0	165
Geodermatophilus sp003208395	0	426	160	0	0	0	0	0	0	0	0	0	0	168
Geodermatophilus telluris	0	392	178	0	0	0	0	0	0	0	0	0	0	151
Georgenia soli	0	465	171	0	176	0	0	0	190	0	0	0	0	0
Georgenia_A satyanarayanai	0	398	194	0	0	0	0	0	174	0	0	0	0	0
Geothrix fermentans	0	496	737	298	0	0	0	0	174	254	725	1150	0	168
Geothrix sp003158505	0	253	394	0	0	0	0	0	0	0	312	440	0	0
Geothrix sp003538615	0	294	669	244	0	0	0	0	0	195	499	805	0	0
Giesbergeria anulus	611	1726	1388	551	1139	0	541	0	597	344	487	404	335	0
Gilvimarinus chinensis	0	177	0	0	0	0	0	0	0	263	0	0	0	161
GJ-E10 sp000828975	0	402	239	0	0	0	0	0	215	0	0	0	0	180
Glaciimonas sp003056055	0	493	208	0	0	0	159	0	0	203	0	0	0	0
Glutamicibacter arilaitensis	0	454	540	194	158	0	0	0	0	0	0	0	0	0
Glutamicibacter soli	256	509	282	0	177	0	0	0	0	634	152	0	0	178
Goodfellowiella coeruleoviolacea	0	657	333	0	0	0	0	0	209	0	0	0	0	218
Gordonia alkanivorans	0	438	329	0	0	0	0	0	219	0	392	0	0	0
Gordonia amarae	0	441	170	0	160	0	0	0	199	177	0	0	0	160
Gordonia amicalis	0	484	163	0	0	0	0	0	179	0	0	0	0	0
Gordonia araii	0	307	0	0	277	0	0	0	291	0	0	0	0	0
Gordonia bronchialis	0	342	168	0	158	0	0	0	493	0	0	0	0	0
Gordonia desulfuricans	0	323	226	0	189	0	0	0	274	0	0	0	0	0
Gordonia hirsuta	0	284	0	0	292	0	0	0	317	320	260	0	0	0
Gordonia hydrophobica	0	241	0	0	188	0	0	0	198	160	0	0	0	0
Gordonia iterans	157	289	194	0	306	0	0	0	318	360	434	0	0	0
Gordonia jacobaea	301	218	0	0	289	0	0	0	619	179	378	0	491	0
Gordonia malaquae	210	324	165	0	717	0	0	0	823	389	216	0	237	0
Gordonia neofelifaecis	0	267	0	0	192	0	0	0	178	0	0	0	0	0
Gordonia paraffinivorans	0	460	167	0	0	0	0	0	238	0	185	0	0	0
Gordonia phthalatica	195	306	157	0	378	0	0	0	633	204	615	0	757	0
Gordonia polyisoprenivorans	0	519	312	0	311	0	0	0	500	194	0	0	203	167
Gordonia rhizosphera	0	394	175	0	0	0	0	0	207	0	0	0	0	0
Gordonia sihwensis	0	1107	156	0	263	0	0	0	5273	749	0	0	0	0
Gordonia sp000143885	0	336	180	0	0	0	0	0	1803	0	0	0	0	0
Gordonia sp002009645	0	559	223	0	222	0	0	0	854	0	0	0	0	171
Gordonia sp002414845	0	239	0	0	213	0	0	0	301	0	0	0	0	0
Gordonia sp002477755	0	695	0	0	2413	0	0	0	1479	420	0	0	220	0
Gordonia sputi	264	223	158	0	392	0	0	0	465	0	245	0	306	0
Gordonia terrae	0	293	178	0	0	0	0	0	311	0	0	0	0	180
Gordonia westfalica	0	228	151	0	0	0	0	0	161	0	0	0	0	0
Gp6-AA38 sp003223835	0	642	268	0	155	0	0	0	176	0	0	0	0	228
Gp6-AA40 sp003222635	0	528	361	0	158	180	0	0	0	0	0	0	0	255
Gp6-AA45 sp003222535	0	549	318	0	172	229	0	0	178	222	0	0	0	319
Gp6-AA45 sp003223775	0	557	288	0	0	227	0	0	0	158	0	0	0	283
Gp6-AA56 sp003222395	0	537	254	0	167	212	0	0	0	158	0	0	0	246
GR16-43 sp001953215	0	680	285	0	0	0	0	0	218	273	0	0	0	323
Granulicoccus phenolivorans	0	305	0	0	182	0	0	0	315	0	0	0	0	0
Gulbenkiania indica	167	575	209	0	186	0	0	0	299	187	0	0	243	0
Gulosibacter molinativorax	0	252	174	0	173	0	0	0	177	0	0	0	0	0
GWA1-54-10 sp001775445	0	159	178	0	0	155	0	0	0	0	0	0	0	0
GWA2-31-9 sp001768975	0	176	235	0	160	0	0	0	0	0	215	157	0	0
GWA2-66-18 sp001799675	0	415	262	0	0	155	0	0	0	0	0	0	0	0
GWA2-73-35 sp001788495	0	386	184	0	0	0	0	0	0	0	0	0	0	168
GWC2-73-18 sp001794945	0	624	0	0	0	0	0	0	0	197	0	0	0	290
GWE2-40-63 sp003512955	0	231	281	0	0	0	0	0	0	0	250	0	0	0
GWE2-42-39 sp003506435	0	383	265	0	0	0	0	0	0	0	197	0	0	0
GWF2-35-48 sp001769125	0	152	203	0	0	0	0	0	0	0	178	0	0	0
GWF2-38-335 sp001769535	0	165	205	0	0	0	224	166	0	0	0	236	0	0
GWF2-50-93 sp001804805	0	0	218	0	0	0	152	186	0	0	0	0	0	0
GWF2-50-93 sp001804815	0	288	428	318	0	0	540	744	0	0	159	150	0	0
Haematobacter missouriensis	0	0	152	0	152	0	0	0	333	0	260	0	314	0
Hafnia alvei	0	209	439	279	373	0	0	205	166	0	0	0	0	0
Hafnia paralvei	153	1034	326	234	361	0	0	168	338	176	0	164	222	0
Halarcobacter anaerophilus	544	168	215	226	1115	0	0	160	263	0	503	1264	173	0
Halarcobacter sp001895145	445	195	326	381	897	0	158	155	296	0	572	1715	151	0
Halarcobacter sp002869565	588	233	327	406	1123	0	202	266	289	0	661	1955	176	0
Halarcobacter sp003252105	465	273	309	307	933	0	157	161	256	0	679	2183	0	0
Haliangium ochraceum	0	713	550	0	364	0	0	0	391	240	0	0	0	298
Halioglobus sp002699145	0	405	191	0	0	0	0	0	0	163	0	0	0	270
Haliscomenobacter hydrossis	0	357	164	0	0	0	0	0	295	256	0	0	0	344
Haloactinopolyspora alba	0	436	245	0	0	0	0	0	172	0	0	0	0	180
Haloferula sp000739615	0	315	222	0	0	0	0	0	0	189	0	0	0	310
Haloferula sp002304315	0	436	200	0	0	0	0	0	0	282	0	0	0	361
Halomonas shengliensis	0	308	211	0	0	0	0	0	195	0	0	0	0	0
Hamadaea tsunoensis	0	706	322	0	184	0	0	0	253	172	0	0	0	231
Helicobacter pylori	0	164	253	0	0	0	0	0	0	0	0	152	0	0
Helicobacter pylori_BU	0	171	190	0	0	0	0	0	0	0	0	195	0	0
Helicobacter pylori_C	0	0	195	0	0	0	0	224	0	0	0	170	0	0
Herbaspirillum aquaticum	0	364	175	0	163	0	0	0	0	0	0	0	164	170
Herbaspirillum autotrophicum	0	804	292	0	0	0	0	0	0	231	0	0	0	0
Herbaspirillum chlorophenolicum	0	592	232	0	0	0	0	0	203	0	0	0	0	0
Herbaspirillum frisingense	0	1235	385	0	197	0	0	0	288	257	0	0	160	387
Herbaspirillum huttiense	0	769	319	0	0	0	0	0	156	244	201	203	0	795
Herbaspirillum robiniae	0	823	328	0	0	0	0	0	218	200	0	0	0	252
Herbaspirillum rubrisubalbicans	0	1053	376	160	0	0	171	0	223	263	0	158	0	248
Herbaspirillum seropedicae	0	2953	489	163	190	0	169	0	349	411	0	164	0	934
Herbaspirillum sp000261365	0	720	190	0	0	0	0	0	0	0	0	0	0	213
Herbaspirillum sp000282575	0	787	306	0	0	0	0	0	168	0	0	0	0	0
Herbaspirillum sp000577615	0	764	232	0	0	0	0	0	162	155	0	0	0	0
Herbaspirillum sp002257565	0	584	168	0	0	0	0	0	0	161	0	0	0	0
Herbiconiux ginsengi	0	311	180	0	0	0	0	0	167	0	0	0	0	0
Herbidospora cretacea	0	395	266	0	0	0	0	0	170	0	0	0	0	0
Herbidospora daliensis	0	323	216	0	0	0	0	0	150	0	0	0	0	0
Herminiimonas sp000013625	0	621	399	0	0	0	0	0	0	320	0	0	0	0
Herminiimonas sp001464355	0	396	180	0	0	0	0	0	0	164	0	0	0	0
Herminiimonas sp001770855	0	581	361	0	0	0	158	0	171	171	0	0	0	0
Herminiimonas sp002415335	0	613	266	0	0	0	0	0	0	168	0	0	0	0
Herpetosiphon aurantiacus	0	639	0	0	0	0	0	0	0	2614	0	0	0	365
Herpetosiphon geysericola	0	196	0	0	0	0	0	0	0	390	0	0	0	282
Herpetosiphon sp003205875	0	284	0	0	0	0	0	0	0	195	0	0	0	221
Holdemanella biformis	3053	0	430	261	2174	0	0	164	2212	0	628	374	4187	0
Holdemanella sp002299315	1650	0	205	0	1406	0	0	0	1373	0	309	150	2532	0
Holophaga foetida	0	0	169	0	0	0	0	0	0	168	518	742	0	0
Holophaga sp002297665	0	315	395	199	199	0	0	214	182	181	660	1850	0	0
Holophaga sp002298155	0	259	226	0	0	0	0	0	0	166	503	899	0	0
Holophaga sp002319925	0	180	183	0	0	0	0	0	0	160	508	639	0	0
Holophaga sp003165415	0	342	269	0	0	0	0	0	168	196	430	794	0	0
HR-BB sp002930645	0	508	362	0	0	0	0	0	242	223	0	0	0	209
Humibacillus sp001758225	0	470	158	0	187	0	0	0	193	0	0	0	0	168
Humitalea rosea	0	674	217	0	153	0	0	0	226	200	0	0	0	322
Hungatella effluvii	247	0	187	0	229	0	0	0	207	0	0	0	356	0
Hungatella sp002389905	156	0	0	0	0	0	0	0	574	0	0	0	1028	0
Hungatella sp002478865	0	175	520	204	0	0	0	0	0	0	0	0	0	0
Hungatella xylanolyticus	0	249	467	216	0	0	0	0	0	0	400	204	0	157
Hyalangium minutum	0	536	346	0	211	0	0	0	345	175	0	0	0	226
Hydrocarboniphaga effusa	0	337	267	0	0	0	0	0	0	0	0	0	0	151
Hydrogenophaga crassostreae	169	1159	719	215	186	0	339	0	466	364	186	0	0	202
Hydrogenophaga flava	0	6093	1131	537	183	0	286	0	1260	1363	365	280	0	1333
Hydrogenophaga intermedia	151	1199	651	223	227	0	159	0	710	394	164	153	189	283
Hydrogenophaga palleronii	0	1512	801	283	201	0	200	0	587	389	183	0	0	297
Hydrogenophaga pseudoflava	274	7111	1483	752	326	167	435	0	5759	1464	589	426	200	1209
Hydrogenophaga sp001428625	0	1502	813	270	186	0	215	0	521	317	0	0	0	245
Hydrogenophaga sp001713375	0	1807	1049	329	161	0	230	0	481	372	164	0	0	229
Hydrogenophaga sp001770905	0	1989	808	342	196	0	238	0	506	380	196	172	0	288
Hydrogenophaga sp001777155	0	1374	810	275	213	0	0	0	827	450	183	151	151	328
Hydrogenophaga sp002001205	214	4234	1412	549	233	157	350	0	797	660	319	290	0	491
Hydrogenophaga sp002127215	0	1126	690	224	0	0	0	0	882	372	0	0	0	356
Hydrogenophaga sp002127265	0	1365	715	241	155	0	200	0	458	329	165	0	0	251
Hydrogenophaga sp002840835	0	1385	741	295	200	0	218	0	509	347	199	169	0	312
Hydrogenophaga sp002842215	0	1867	719	260	0	0	243	0	464	449	156	0	0	289
Hydrogenophaga sp003241965	0	1416	812	259	179	0	222	0	497	299	0	0	0	243
Hydrogenophaga sp003509765	172	2880	1070	443	217	0	289	0	670	507	215	188	0	395
Hydrogenophaga taeniospiralis	0	2231	767	262	175	0	220	0	520	482	198	187	0	359
Hylemonella gracilis	0	781	635	159	0	0	153	0	228	225	0	0	0	202
Hylemonella gracilis_A	0	857	725	160	0	0	0	0	205	313	0	0	0	209
Hylemonella sp001432305	0	2880	937	234	0	200	205	0	305	495	0	161	0	632
Hylemonella sp003500955	0	1470	820	257	0	181	150	0	314	341	188	0	0	522
Hyphomicrobium denitrificans	0	615	189	0	361	0	0	0	903	261	0	0	0	237
Hyphomicrobium sp001464285	0	819	186	0	0	0	0	0	196	263	0	0	0	452
Hyphomicrobium sp002279935	0	413	0	0	0	0	0	0	0	185	0	0	0	473
Hyphomicrobium sp002928735	0	234	0	0	0	0	0	0	0	184	0	0	0	330
Hyphomicrobium zavarzinii	0	451	162	0	0	0	0	0	0	168	0	0	0	207
Hyphomicrobium_A sp900117445	0	1986	585	187	0	0	0	0	0	169	0	0	0	250
HZ-65 sp002310495	0	847	676	0	0	196	0	0	0	307	190	0	0	258
Ideonella_A sakaiensis	0	2154	1825	496	390	292	156	0	1284	1139	195	177	0	947
Ignavibacterium sp003538625	0	1681	276	0	0	0	0	0	0	369	161	190	0	490
Ilumatobacter coccineus	0	509	206	0	0	0	0	0	0	207	0	0	0	367
Ilumatobacter nonamiensis	0	489	191	0	0	0	0	0	0	177	0	0	0	326
Ilumatobacter_A sp002698945	0	534	156	0	0	0	0	0	0	174	0	0	0	309
IMCC26134 sp002382525	0	460	536	169	0	0	0	0	198	187	186	0	0	192
IMCC26134_A sp000972765	0	346	237	0	0	197	0	0	0	0	0	0	0	163
Imhoffiella purpurea	0	241	174	0	0	0	0	0	268	0	0	224	0	0
Inquilinus limosus	0	714	317	0	200	0	0	0	280	221	0	0	0	306
Inquilinus limosus_C	0	752	298	0	201	0	0	0	341	182	0	0	0	236
Insolitispirillum peregrinum	0	1629	231	0	453	0	0	0	259	159	168	290	220	194
Intestinibacter bartlettii	1183	0	362	233	779	0	231	333	589	158	316	284	678	0
Intestinimonas butyriciproducens	278	0	0	0	221	0	0	0	294	0	0	0	257	0
Intrasporangium calvum	0	820	177	0	239	0	0	0	249	0	0	0	0	173
Intrasporangium_A chromatireducens	0	528	176	0	300	0	0	0	313	0	0	0	0	171
Intrasporangium_B oryzae	0	697	218	0	191	0	0	0	241	150	0	0	0	227
Isoptericola halotolerans	0	324	172	0	0	0	0	0	156	0	0	0	0	0
Isoptericola_A variabilis	0	329	172	0	0	0	0	0	157	0	0	0	0	0
Izhakiella sp002752165	0	0	0	0	152	0	0	170	0	0	0	0	189	0
Janibacter anophelis	0	267	178	0	0	0	0	0	163	0	313	0	0	0
Janibacter hoylei	286	321	0	0	172	0	0	0	252	0	286	0	178	0
Janibacter indicus	721	388	274	0	315	0	0	0	533	0	811	0	350	164
Janibacter melonis	199	647	505	212	314	0	0	0	336	172	425	297	0	263
Janibacter terrae	159	702	340	167	196	0	0	0	238	0	268	0	0	171
Janthinobacterium agaricidamnosum	0	1641	381	0	0	0	0	0	0	218	0	0	0	0
Janthinobacterium lividum	0	1560	372	0	158	0	0	0	158	164	0	0	0	0
Janthinobacterium lividum_C	0	2844	611	159	203	0	0	0	162	222	0	0	0	154
Janthinobacterium sp001677885	0	4948	527	254	215	0	0	0	189	191	0	0	0	188
Janthinobacterium sp001758725	0	1217	281	0	159	0	0	0	0	0	0	0	0	0
Janthinobacterium sp002250505	0	4154	684	182	585	0	0	0	0	247	0	0	0	190
Janthinobacterium sp002878455	0	1431	390	0	174	0	0	0	0	0	0	0	0	0
Janthinobacterium sp900112025	0	1070	236	0	279	0	0	0	0	0	0	0	0	0
Janthinobacterium svalbardensis	0	1783	520	181	158	0	0	0	151	179	0	0	0	0
Janthinobacterium_A sp000344615	0	1600	620	213	0	0	0	0	290	263	0	0	0	227
Jatrophihabitans endophyticus	0	593	275	0	0	0	0	0	165	0	0	0	0	189
Jeongeupia sp001808185	0	565	233	0	195	0	0	0	284	228	0	0	179	154
Jiangella alba	0	969	454	151	259	0	0	0	385	246	0	0	0	297
Jiangella alkaliphila	0	595	269	0	167	0	0	0	215	161	0	0	0	196
Jiangella gansuensis	0	417	245	0	0	0	0	0	169	0	0	0	0	166
Jiangella muralis	0	438	200	0	0	0	0	0	168	0	0	0	0	154
Jiangella sp003236295	0	628	349	0	181	0	0	0	250	154	0	0	0	190
JJ008 sp001464625	0	233	170	0	0	0	0	0	0	183	0	0	0	242
JJ008 sp002127295	0	215	204	0	0	0	0	0	0	150	0	0	0	168
JJ008 sp002352145	0	544	0	0	0	0	0	0	0	377	0	0	0	380
JJ008 sp002400415	0	573	173	0	169	0	0	0	0	590	0	0	0	395
Jongsikchunia kroppenstedtii	0	236	0	0	161	0	0	0	525	0	0	0	0	0
JOSHI-001 sp000244995	0	2369	2026	519	246	364	194	0	742	1208	196	209	0	1075
JOSHI-001 sp001770815	0	3128	5214	1204	287	485	312	0	776	1262	210	193	0	1163
JOSHI-001 sp002198735	0	2958	2879	782	365	439	272	0	1117	1240	211	191	155	1258
JYOE01 sp000955875	0	803	208	0	176	0	0	0	223	153	0	0	0	203
Kaistia adipata	0	844	230	0	253	0	0	0	319	210	0	0	158	214
Kaistia granuli	0	694	219	0	0	0	0	0	175	0	0	0	0	240
Kaistia soli	0	1094	287	0	0	0	0	0	157	190	0	0	0	229
Kandeliimicrobium roseum	0	330	188	0	0	0	0	0	164	0	0	0	0	0
Kerstersia gyiorum	0	279	175	0	0	0	0	0	151	0	0	0	0	0
KH17 sp900199505	280	0	0	0	338	0	0	0	423	0	963	0	303	0
Kibdelosporangium phytohabitans	0	456	307	0	156	0	0	0	198	0	0	0	0	0
Kibdelosporangium sp001984155	0	453	260	0	161	0	0	0	179	0	0	0	0	170
Kineococcus radiotolerans	0	539	296	0	0	0	0	0	186	0	0	0	0	0
Kineococcus rhizosphaerae	0	548	279	0	0	0	0	0	195	0	0	0	0	195
Kineococcus xinjiangensis	0	486	216	0	177	0	0	0	178	0	0	0	0	166
Kineosphaera limosa	760	433	288	0	1376	0	0	0	1445	154	294	0	725	172
Kineosporia aurantiaca	0	683	449	0	173	0	0	0	257	159	0	0	0	233
Kingella kingae	0	0	0	0	204	0	0	0	233	0	0	0	474	0
Kingella_A denitrificans	239	0	0	0	435	0	0	0	556	0	0	0	710	0
Kingella_B oralis	190	0	0	0	408	0	0	0	422	0	0	0	582	0
Kitasatospora aureofaciens	0	656	431	0	192	0	0	0	311	0	0	0	0	224
Kitasatospora azatica	0	450	253	0	0	0	0	0	166	0	0	0	0	155
Kitasatospora griseola	0	585	324	0	179	0	0	0	175	165	0	0	0	182
Kitasatospora mediocidica	0	453	317	0	0	0	0	0	175	158	0	0	0	165
Kitasatospora purpeofusca	0	703	453	0	192	0	0	0	303	185	0	189	0	211
Kitasatospora sp000717715	0	449	253	0	0	0	0	0	185	0	0	0	0	173
Kitasatospora sp000719695	0	394	246	0	0	0	0	0	0	0	0	0	0	163
Kitasatospora sp000720635	0	478	248	0	0	0	0	0	0	0	0	0	0	170
Kitasatospora sp000721625	0	446	309	0	0	0	0	0	201	0	0	0	0	183
Kitasatospora sp001424875	0	408	209	0	0	0	0	0	164	0	0	0	0	0
Kitasatospora sp001625365	0	363	238	0	0	0	0	0	198	0	0	0	0	161
Kitasatospora sp001905045	0	530	309	0	0	0	0	0	200	0	0	0	0	153
Kitasatospora sp001905545	0	433	302	0	0	0	0	0	261	0	0	0	0	0
Kitasatospora sp002300355	0	434	269	0	0	0	0	0	201	0	0	0	0	174
Kitasatospora sp002754615	0	385	194	0	0	0	0	0	155	0	0	0	0	0
Kitasatospora sp002813165	0	535	298	0	0	0	0	0	221	0	0	0	0	153
Kitasatospora sp002813365	0	481	239	0	0	0	0	0	190	0	0	0	0	150
Kitasatospora sp002846355	0	485	300	0	0	0	0	0	210	163	0	0	0	169
Kitasatospora sp002943525	0	513	233	0	0	0	0	0	207	0	0	0	0	180
Kitasatospora tateyamensis	0	440	244	0	0	0	0	0	155	0	0	0	0	151
KLE1615 sp900066985	3328	0	0	0	3228	0	0	0	2486	0	434	0	5194	0
Klebsiella pneumoniae	2738	548	1030	770	3989	253	310	7620	7496	538	9483	8948	17505	333
Klebsiella quasipneumoniae	1236	274	350	235	1631	0	0	2662	2632	191	2332	1901	6242	151
Klebsiella quasivariicola	0	0	0	0	498	0	0	283	509	0	462	254	1044	0
Klebsiella variicola	1249	335	426	282	2954	0	0	2640	5436	240	5319	4207	9175	163
Klebsiella_A grimontii	968	257	316	168	2465	0	0	4732	4402	162	1135	1844	5765	206
Klebsiella_A michiganensis	1685	266	409	256	4004	0	0	8449	9382	272	5592	5174	14286	325
Klebsiella_A oxytoca	211	0	161	0	738	0	0	965	841	0	308	566	1388	0
Klebsiella_A oxytoca_B	6506	270	602	219	7222	0	0	672	9476	158	582	332	5869	0
Klebsiella_B aerogenes	264	406	408	198	464	0	168	510	538	0	486	500	729	234
Klenkia soli	0	374	252	0	0	0	0	0	185	0	0	0	0	182
Klenkia sp001424455	0	388	225	0	0	0	0	0	0	0	0	0	0	184
Klenkia sp001424485	0	367	192	0	0	0	0	0	153	0	0	0	0	175
Klenkia sp900101025	0	462	223	0	0	0	0	0	0	0	0	0	0	150
Kluyvera ascorbata	1324	0	526	494	2693	0	0	1153	3500	0	3286	4245	5634	0
Kluyvera ascorbata_B	318	0	0	0	519	0	0	0	661	0	175	418	809	0
Kluyvera cryocrescens	4284	0	863	758	5811	0	0	1201	3068	0	865	1919	2421	0
Kluyvera cryocrescens_A	1386	0	281	245	2368	0	0	0	666	0	0	198	316	0
Kluyvera georgiana	230	0	0	0	505	0	0	158	577	0	1007	602	1475	0
Kluyvera georgiana_A	0	0	0	0	265	0	0	0	236	0	365	195	364	0
Kluyvera intermedia	1259	298	984	632	2467	0	0	0	514	0	0	0	363	0
Knoellia aerolata	0	947	368	0	288	0	0	0	318	216	0	0	0	315
Knoellia flava	0	1106	290	0	220	0	0	0	233	151	0	0	0	182
Knoellia remsis	230	550	180	0	455	0	0	0	493	0	180	0	197	197
Knoellia sinensis	0	474	160	0	177	0	0	0	154	0	0	0	0	0
Knoellia sp000152705	0	479	203	0	168	0	0	0	243	0	0	0	0	0
Knoellia sp001427985	0	579	245	0	167	0	0	0	210	0	0	0	0	0
Knoellia subterranea	0	452	0	0	170	0	0	0	191	0	0	0	0	157
Kocuria flava	0	374	236	0	0	0	0	0	190	0	282	0	0	154
Kocuria indica	150	0	210	0	200	0	0	0	298	0	3608	210	249	0
Kocuria palustris	176	330	359	0	248	0	0	0	533	0	760	224	292	0
Kocuria polaris_A	0	232	258	0	0	0	0	0	0	0	272	0	0	0
Kocuria rhizophila_B	0	185	468	216	185	0	0	0	405	0	3938	692	265	0
Kocuria rosea	0	1385	898	395	223	0	0	0	182	207	2314	262	0	479
Kocuria salsicia	0	169	171	0	0	0	0	0	221	0	379	0	0	0
Kocuria turfanensis	0	549	331	0	154	0	0	0	218	0	309	0	0	228
Kosakonia cowanii	0	336	211	0	161	0	0	171	219	152	0	332	296	6373
Kosakonia radicincitans	0	0	0	0	0	0	0	304	152	0	0	324	190	0
Kouleothrix aurantiaca	0	571	264	0	1243	0	0	0	1500	418	0	0	0	273
Krasilnikoviella flava	0	495	223	0	0	0	0	0	169	0	0	0	0	181
Kribbella catacumbae	0	487	270	0	0	0	0	0	163	0	0	0	0	0
Kribbella flavida	0	573	249	0	170	0	0	0	190	159	0	0	0	173
Kribbella sp001984195	0	604	254	0	0	0	0	0	197	0	0	0	0	197
Kribbella sp003261635	0	425	240	0	0	0	0	0	190	0	0	0	0	160
Kribbia dieselivorans	0	273	0	0	198	0	0	0	219	0	0	0	0	0
KS41 sp002256465	0	5773	156	0	0	0	0	0	0	2192	161	0	0	3894
KS41 sp002256705	0	1336	0	0	0	0	0	0	0	655	0	0	0	1119
KS41 sp002862125	0	1630	237	0	0	0	0	0	0	642	204	685	0	1111
KS41 sp003158415	0	659	0	0	0	0	0	0	0	252	0	0	0	433
Kutzneria albida	0	660	358	0	171	0	0	0	220	162	0	0	0	232
Kutzneria sp000568255	0	805	345	0	193	152	0	0	303	222	0	0	0	254
Labilithrix luteola	0	566	509	0	302	0	0	0	320	185	0	0	0	279
Labilithrix sp001899635	0	772	596	161	444	158	0	0	475	292	0	160	0	442
Labrys okinawensis	0	284	167	0	0	0	0	0	187	0	0	0	0	0
Labrys sp001676615	0	364	167	0	191	0	0	0	359	0	0	0	0	0
Lachnospira eligens_B	963	0	180	0	1086	0	0	0	722	0	245	176	1413	0
Lachnospira rogosae	1310	0	0	0	1131	0	0	0	1277	0	189	0	2067	0
Lachnospira sp000436475	345	0	0	0	249	0	0	0	258	0	0	0	495	0
Lachnospira sp000437735	271	0	0	0	223	0	0	0	256	0	0	0	462	0
Lachnospira sp900316325	156	0	0	0	198	0	0	0	159	0	0	0	297	0
Lachnotalea glycerini	0	5581	2222	645	0	0	431	503	0	1918	1052	1013	0	664
Lactobacillus crispatus	327	0	164	0	284	0	0	0	0	0	155	0	284	0
Lactobacillus delbrueckii	0	0	0	0	174	0	0	0	1166	0	448	0	514	0
Lactobacillus johnsonii	279	0	676	0	190	0	0	0	179	0	278	0	342	0
Lactobacillus_B animalis	0	0	1223	176	0	0	0	0	239	0	223	0	2008	0
Lactobacillus_B murinus	0	0	185	0	0	0	0	0	0	0	153	0	179	0
Lactobacillus_B ruminis	1019	0	223	0	1244	0	0	0	886	0	213	151	2559	0
Lactobacillus_B salivarius	242	167	426	152	299	0	188	214	330	0	299	380	736	0
Lactobacillus_C manihotivorans	192	0	178	0	0	0	0	0	211	0	189	0	0	0
Lactobacillus_C paracasei	894	380	255	216	301	0	0	0	431	0	583	0	265	0
Lactobacillus_F plantarum	1679	848	322	236	757	0	0	0	1246	0	2384	287	604	0
Lactobacillus_G collinoides	1080	0	0	0	1265	0	0	0	553	0	0	0	0	0
Lactobacillus_H fermentum	0	0	0	0	178	0	0	0	641	0	11109	0	380	0
Lactobacillus_H reuteri	466	0	524	0	393	0	0	204	352	0	317	0	1494	0
Lactococcus chungangensis	861	0	264	23025	1118	169	0	216697	457	618	187	3530	292	0
Lactococcus fujiensis	275	0	0	0	273	0	0	171	159	0	0	0	192	0
Lactococcus garvieae	0	0	844	274	0	0	379	253	167	0	381	158	0	0
Lactococcus lactis	2964	329	746	1067	1587	0	282	6381	2909	217	8058	1689	5254	203
Lactococcus lactis_E	385	0	257	382	547	0	0	2605	465	0	417	181	526	0
Lactococcus petauri	160	0	221	0	0	0	0	318	226	0	372	0	383	0
Lactococcus piscium	0	0	0	550	209	0	0	3660	0	0	0	0	0	0
Lactococcus piscium_C	223	0	165	1338	592	0	0	10647	241	0	0	4163	0	0
Lactococcus raffinolactis	2713	0	282	1297	9832	0	0	7416	1954	0	0	425	300	0
Lactococcus raffinolactis_A	177	0	0	1612	415	0	0	12888	191	0	0	2272	0	0
Lactococcus reticulitermitis	0	0	0	192	212	0	0	2103	0	0	0	0	0	0
Lacunisphaera limnophila	0	2329	2000	541	390	414	0	0	248	834	603	192	0	747
Lacunisphaera sp001464505	0	1407	1089	327	390	366	0	0	184	334	236	0	0	363
Lacunisphaera sp900104925	0	3237	2447	750	641	798	0	0	283	821	491	188	0	897
Lamprocystis purpurea	0	473	254	0	0	0	0	0	246	155	0	0	0	202
Lampropedia cohaerens	0	323	225	0	0	0	0	0	170	0	0	0	0	0
Lampropedia hyalina	217	490	307	0	283	0	0	0	396	187	183	0	224	196
Lampropedia sp002285265	0	280	249	0	158	0	0	0	237	0	0	0	156	0
Lampropedia sp002285285	0	342	278	0	173	0	0	0	278	182	0	0	160	0
Laribacter hongkongensis	1437	632	456	223	2266	0	170	0	6281	258	741	285	8213	0
Lautropia mirabilis	0	344	265	0	0	0	0	0	168	159	0	0	0	0
Lawsonibacter asaccharolyticus	291	0	0	0	191	0	0	0	263	0	0	0	346	0
Lawsonibacter sp000177015	324	0	0	0	247	0	0	0	335	0	0	0	399	0
Lawsonibacter sp900066825	301	0	0	0	158	0	0	0	236	0	0	0	246	0
LD21 sp001768195	0	309	0	0	0	0	0	0	0	0	198	0	0	159
Leadbetterella sp002256295	0	245	211	0	0	0	0	0	0	229	0	0	0	177
Leclercia adecarboxylata	203	215	305	0	318	0	0	213	462	155	324	558	1134	438
Leclercia adecarboxylata_C	0	0	0	0	0	0	0	0	0	0	0	215	243	195
Leclercia sp000755535	0	154	0	0	0	0	0	0	0	0	0	186	177	163
Leclercia sp002902985	0	172	0	0	205	0	0	152	207	0	0	259	210	0
Leeia oryzae	0	259	161	0	0	0	0	0	0	191	0	0	0	0
Legionella drancourtii	0	208	267	0	0	0	0	0	0	0	0	152	0	0
Legionella pneumophila	0	212	433	160	0	0	164	0	0	0	0	0	0	0
Leifsonia sp900100265	0	401	244	0	0	0	0	0	150	0	0	0	0	0
Lelliottia amnigena	747	1146	548	313	1251	0	0	0	334	0	0	0	0	197
Lelliottia lapagei	173	0	222	0	307	0	0	0	178	0	0	0	162	0
Lelliottia sp000016325	263	681	456	156	434	0	0	0	0	0	0	0	0	0
Lenti-01 sp002347655	0	438	320	163	277	0	0	285	282	0	2215	154	335	161
Lentzea aerocolonigenes	0	400	254	0	0	0	0	0	168	0	0	0	0	0
Lentzea albida	0	427	246	0	0	0	0	0	173	0	0	0	0	0
Lentzea atacamensis	0	521	297	0	0	0	0	0	155	0	0	0	0	151
Lentzea fradiae	0	428	257	0	0	0	0	0	162	0	0	0	0	0
Lentzea guizhouensis	0	495	301	0	0	0	0	0	184	0	0	0	0	183
Lentzea kentuckyensis	0	342	238	0	0	0	0	0	169	0	0	0	0	161
Lentzea sp001279525	0	498	257	0	0	0	0	0	199	0	0	0	0	194
Lentzea sp003265345	0	355	218	0	0	0	0	0	168	0	0	0	0	0
Lentzea xinjiangensis	0	431	284	0	0	0	0	0	263	0	0	0	0	163
Leptospira interrogans	0	171	275	0	0	0	0	0	0	0	0	171	0	0
Leptospira_A biflexa	0	0	550	188	0	0	0	0	490	0	0	0	0	0
Leptospira_A meyeri	0	158	398	204	0	0	0	0	1067	0	0	0	0	0
Leptospira_A sp002811945	0	0	345	179	0	0	0	0	529	0	0	0	0	0
Leptospira_A vanthielii	0	0	497	176	0	0	0	0	257	0	0	0	0	0
Leptospira_A wolbachii	0	0	558	312	0	0	0	0	281	0	0	0	0	0
Leptothrix cholodnii	0	5358	9766	2113	254	370	416	0	1740	1019	183	168	0	789
Leptotrichia_A goodfellowii	382	0	0	0	294	0	0	0	177	0	0	0	180	0
Leucobacter celer	0	404	165	0	167	0	0	0	230	0	0	0	0	0
Leucobacter chironomi	0	205	283	0	229	0	0	0	273	0	0	0	0	0
Leucobacter musarum	0	305	235	0	0	0	0	0	0	0	0	0	0	160
Leucobacter salsicius	0	161	214	0	205	0	0	0	284	0	0	0	0	0
Leucobacter sp000349545	0	271	160	0	0	0	0	0	217	0	0	0	0	0
Leucobacter sp000980875	201	201	0	0	257	0	0	0	268	0	0	0	0	0
Leucobacter sp002336855	718	410	393	0	1312	0	0	0	4019	643	653	322	1225	169
Leucobacter sp900163635	0	174	205	0	0	0	0	0	160	0	0	0	0	0
Leuconostoc citreum	0	0	237	218	0	0	0	169	207	0	344	0	0	0
Leuconostoc lactis_B	194	0	166	0	0	0	0	0	221	0	434	0	0	0
Leuconostoc mesenteroides	165	0	192	168	0	0	0	225	0	0	165	0	0	0
Leuconostoc pseudomesenteroides	382	0	0	153	0	0	0	0	0	0	181	0	0	0
LHW63021 sp003289645	0	687	291	0	0	0	0	0	212	150	0	0	0	209
[truncated: 2,551 more rows]
