# Supplementary material for: Spatiotemporal Investigation of Antibiotic Resistance in the Urban Water Cycle Influenced by Environmental and Anthropogenic Activity
Source: Microbiol Spectr. 2022 Aug 29;10(5):e02473-22. doi: 10.1128/spectrum.02473-22 (PMC9603458; doi:10.1128/spectrum.02473-22)
Supplement: Supplemental file 4 — Table S4. Download spectrum.02473-22-s0004.xlsx, XLSX file, 0.03 MB [file spectrum.02473-22-s0004.xlsx]

## Sheet: Sheet1
Table S4: CARD output data for antibiotic resistance genes detected in the metagenomic samples used in this study. Numbers in the table indicate the percentage of the read that matches a reference sequence of the corresponding gene. Genes were only counted as being present in a particular isolate if the percentage match was ≥80%. A dot indicates that the gene was not present in a particular sampl…
	Drug Class*	sulfonamide antibiotic	macrolide antibiotic; lincosamide antibiotic; streptogramin antibiotic; tetracycline antibiotic; oxazolidinone antibiotic; phenicol antibiotic; pleuromutilin antibiotic	aminoglycoside antibiotic	macrolide antibiotic; fluoroquinolone antibiotic; tetracycline antibiotic; acridine dye; phenicol antibiotic	tetracycline antibiotic	macrolide antibiotic; fluoroquinolone antibiotic; monobactam; carbapenem; cephalosporin; cephamycin; penam; tetracycline antibiotic; peptide antibiotic; aminocoumarin antibiotic; diaminopyrimidine antibiotic; sulfonamide antibiotic; phenicol antibiotic; penem	aminoglycoside antibiotic	macrolide antibiotic	fluoroquinolone antibiotic	tetracycline antibiotic	fluoroquinolone antibiotic; diaminopyrimidine antibiotic; phenicol antibiotic	macrolide antibiotic; monobactam; tetracycline antibiotic; aminocoumarin antibiotic	macrolide antibiotic; tetracycline antibiotic; triclosan	sulfonamide antibiotic	macrolide antibiotic; fluoroquinolone antibiotic; penam	diaminopyrimidine antibiotic	diaminopyrimidine antibiotic	macrolide antibiotic; lincosamide antibiotic; streptogramin antibiotic; tetracycline antibiotic; oxazolidinone antibiotic; phenicol antibiotic; pleuromutilin antibiotic	tetracycline antibiotic	triclosan	fluoroquinolone antibiotic; cephalosporin; glycylcycline; penam; tetracycline antibiotic; rifamycin antibiotic; phenicol antibiotic; triclosan	rifamycin antibiotic	phenicol antibiotic	tetracycline antibiotic	cephamycin	cephalosporin; penam	cephalosporin; penam	aminoglycoside antibiotic	rifamycin antibiotic	tetracycline antibiotic	aminoglycoside antibiotic	aminoglycoside antibiotic	aminoglycoside antibiotic	aminoglycoside antibiotic	tetracycline antibiotic	rifamycin antibiotic	fluoroquinolone antibiotic	aminoglycoside antibiotic	phenicol antibiotic	macrolide antibiotic	tetracycline antibiotic	macrolide antibiotic; fluoroquinolone antibiotic; monobactam; aminoglycoside antibiotic; carbapenem; cephalosporin; cephamycin; penam; tetracycline antibiotic; peptide antibiotic; aminocoumarin antibiotic; diaminopyrimidine antibiotic; sulfonamide antibiotic; phenicol antibiotic; penem	fluoroquinolone antibiotic	macrolide antibiotic; fluoroquinolone antibiotic; aminoglycoside antibiotic; carbapenem; cephalosporin; penam; peptide antibiotic; penem	macrolide antibiotic	aminoglycoside antibiotic	aminoglycoside antibiotic	penam
	Gene Family*	sulfonamide resistant sul	ABC-F ATP-binding cassette ribosomal protection protein	APH(3'')	resistance-nodulation-cell division (RND) antibiotic efflux pump	major facilitator superfamily (MFS) antibiotic efflux pump	resistance-nodulation-cell division (RND) antibiotic efflux pump	APH(6)	macrolide phosphotransferase (MPH)	small multidrug resistance (SMR) antibiotic efflux pump	major facilitator superfamily (MFS) antibiotic efflux pump	resistance-nodulation-cell division (RND) antibiotic efflux pump	resistance-nodulation-cell division (RND) antibiotic efflux pump	resistance-nodulation-cell division (RND) antibiotic efflux pump	sulfonamide resistant sul	resistance-nodulation-cell division (RND) antibiotic efflux pump	trimethoprim resistant dihydrofolate reductase dfr	trimethoprim resistant dihydrofolate reductase dfr	ABC-F ATP-binding cassette ribosomal protection protein	tetracycline-resistant ribosomal protection protein	resistance-nodulation-cell division (RND) antibiotic efflux pump	resistance-nodulation-cell division (RND) antibiotic efflux pump	rifampin ADP-ribosyltransferase (Arr)	major facilitator superfamily (MFS) antibiotic efflux pump	tetracycline-resistant ribosomal protection protein	CfxA beta-lactamase	OXA beta-lactamase	OXA beta-lactamase	ANT(3'')	rifampin ADP-ribosyltransferase (Arr)	major facilitator superfamily (MFS) antibiotic efflux pump	ANT(3'')	ANT(3'')	ANT(3'')	ANT(3'')	tetracycline-resistant ribosomal protection protein	rifamycin-resistant beta-subunit of RNA polymerase (rpoB)	quinolone resistance protein (qnr)	ANT(6)	chloramphenicol acetyltransferase (CAT)	major facilitator superfamily (MFS) antibiotic efflux pump	tetracycline-resistant ribosomal protection protein	resistance-nodulation-cell division (RND) antibiotic efflux pump	major facilitator superfamily (MFS) antibiotic efflux pump	major facilitator superfamily (MFS) antibiotic efflux pump	major facilitator superfamily (MFS) antibiotic efflux pump	AAC(6')	AAC(6')	CARB beta-lactamase
	Resistance Mechanism*	antibiotic target replacement	antibiotic target protection	antibiotic inactivation	antibiotic efflux	antibiotic efflux	antibiotic efflux	antibiotic inactivation	antibiotic inactivation	antibiotic efflux	antibiotic efflux	antibiotic efflux	antibiotic efflux	antibiotic efflux	antibiotic target replacement	antibiotic efflux	antibiotic target replacement	antibiotic target replacement	antibiotic target protection	antibiotic target protection	antibiotic efflux	antibiotic efflux	antibiotic inactivation	antibiotic efflux	antibiotic target protection	antibiotic inactivation	antibiotic inactivation	antibiotic inactivation	antibiotic inactivation	antibiotic inactivation	antibiotic efflux	antibiotic inactivation	antibiotic inactivation	antibiotic inactivation	antibiotic inactivation	antibiotic target protection	antibiotic target alteration; antibiotic target replacement	antibiotic target protection	antibiotic inactivation	antibiotic inactivation	antibiotic efflux	antibiotic target protection	antibiotic efflux	antibiotic efflux	antibiotic efflux	antibiotic efflux	antibiotic inactivation	antibiotic inactivation	antibiotic inactivation
	Observed Pathogen**	Vibrio fluvialis	Acinetobacter baumannii	Pseudomonas aeruginosa	Pseudomonas aeruginosa	Aeromonas salmonicida	Pseudomonas aeruginosa	Pseudomonas aeruginosa	uncultured bacterium	Vibrio cholerae	Acinetobacter sp.	Pseudomonas aeruginosa	Pseudomonas aeruginosa	Pseudomonas aeruginosa	Vibrio cholerae	Escherichia coli	Klebsiella oxytoca	Escherichia coli	Streptococcus pyogenes	Butyrivibrio fibrisolvens	Pseudomonas aeruginosa	Escherichia coli	Pseudomonas aeruginosa	uncultured bacterium	Bacteroides fragilis	uncultured organism	Escherichia coli	Citrobacter freundii	Salmonella enterica	Escherichia coli	Shigella sonnei	Plasmid NR79	Escherichia coli	Escherichia coli	Escherichia coli	Staphylococcus aureus	Bifidobacterium adolescentis	Salmonella enterica	Transposon Tn4551	Enterobacter cloacae	Photobacterium damselae	Campylobacter jejuni	Pseudomonas aeruginosa	Escherichia coli	Klebsiella sp.	Escherichia coli	Klebsiella pneumoniae	Pseudomonas aeruginosa	Acinetobacter baumannii
Sample	Gene Name	sul1	msrE	APH(3'')-Ib	mexW	tet(C)	MexB	APH(6)-Id	mphE	qacH	tet(39)	MexF	MuxB	mexK	sul2	CRP	dfrA1	dfrA14	mel	tetW	OpmH	acrB	arr-2	cmlA5	tetQ	CfxA6	OXA-10	OXA-101	aadA24	arr-3	tet(A)	aadA3	ANT(3'')-IIa	aadA	aadA5	tetM	Bifidobacterium adolescentis rpoB conferring resistance to rifampicin	QnrS2	aadS	catB3	mefC	tetO	Pseudomonas aeruginosa CpxR	emrR	Klebsiella pneumoniae KpnG	mefB	AAC(6')-Ib	AAC(6')-Ib9	CARB-10
A4_1		.	.	.	.	.	.	.	.	.	.	.	.	.	.	.	.	.	.	.	.	.	.	.	.	.	.	.	.	.	.	.	.	.	.	.	.	.	.	.	.	.	.	.	.	.	.	.	.
A3_2		100	98.1	100	85.84	100	.	95.82	92.2	100	88.64	93.89	90.49	.	100	.	100	.	.	81.82	.	.	.	.	.	.	83.4	.	.	.	.	.	.	.	.	.	.	.	.	.	.	.	.	.	.	.	.	.	.
A4_2		96.55	.	99.25	.	.	.	.	83.84	100	.	.	.	.	.	.	.	.	.	.	.	.	.	.	.	.	.	.	.	.	.	.	.	.	84.28	.	.	.	.	.	.	.	.	.	.	.	.	.	.
A5_2		100	100	100	93.23	100	91.56	100	100	100	100	93.1	.	89.51	100	100	100	100	100	.	.	81.84	100	100	100	100	.	93.51	84.1	100	100	80.56	88.89	99.37	98.23	99.01	82.42	82.19	97.45	.	100	93.49	87.91	.	87.89	100	.	90.36	96.43
A3_3		100	89.36	95.77	91.59	90.09	80.99	100	.	100	99.92	.	84.96	.	100	.	.	85.3	94.17	82.24	.	.	.	.	.	.	.	84.64	.	.	.	.	.	.	.	.	.	.	.	93.68	.	.	.	.	.	86.18	.	.	.
A4_3		100	92.62	100	.	100	.	100	96.84	100	100	.	.	.	100	100	100	100	100	.	.	84.48	86.31	95.87	90.37	85.44	100	.	91.54	100	100	.	92.7	96.97	.	.	.	100	.	.	.	.	.	88.32	84.14	.	81.62	.	.
A5_3		100	99.93	100	83.74	100	82.87	100	100	100	100	.	83.05	82.91	100	100	94.73	100	.	88.18	.	98.06	99.56	100	100	81.33	99.88	89.14	84.62	99.34	100	93.69	.	.	.	82.97	80.34	.	93.52	.	82.52	90.94	.	.	.	90.98	.	.	.
A2_6		100	100	100	97.84	100	87.39	100	100	100	100	97.27	.	88.08	100	98.58	100	100	100	100	85.44	93.56	100	100	100	100	100	97.13	90.9	100	93.41	81.44	93.62	96.84	.	98.54	94.13	100	99.88	100	100	100	98.53	81.54	.	.	89.19	94.77	100
A3_6		100	100	100	98.04	100	93.38	100	100	100	100	98.62	87.13	96.82	100	100	100	100	100	100	86.96	99.33	100	100	100	100	90.64	85.39	97.31	100	100	97.6	99.28	100	100	100	85.57	100	100	100	100	100	.	87.95	92.41	97.89	94.23	88.24	100
A4_6		100	100	100	97.28	100	98.06	100	100	100	100	98.9	86.88	97.37	100	100	100	100	100	100	86.13	98.38	100	100	100	100	93.38	89.39	91.54	100	100	94.82	99.28	94.7	100	96.72	95	100	100	100	100	100	98.53	100	91.73	.	89.19	94.77	100
A5_6		100	100	100	98.27	100	94.81	100	100	100	100	98.68	88.51	94.8	100	100	100	100	100	100	95.65	100	100	100	100	100	93.51	100	93.59	100	100	85.23	99.28	99.12	100	99.79	100	100	100	100	100	100	.	100	100	.	93.87	94.77	100
A2_8		94.76	86.72	.	98.66	96.89	90.07	.	.	.	.	98.68	93.04	95.52	.	.	.	.	.	.	83.3	.	.	.	.	.	.	.	.	.	.	.	.	.	89.48	.	.	.	.	.	.	.	98.67	.	.	.	.	.	.
A4_8		100	100	91.92	98.46	98.74	96.82	95.22	100	.	100	98.53	91.89	99.03	.	.	.	.	.	.	87.78	.	.	.	.	.	.	.	.	.	.	.	.	.	.	.	.	.	.	100	.	.	.	.	.	96.75	.	.	.
A5_8		81.55	87.8	.	96.4	.	88.98	.	.	.	.	92.79	81.16	95.13	.	94.47	.	.	.	.	80.68	.	.	.	.	.	.	.	.	.	.	.	.	.	.	.	.	.	.	.	.	.	80.09	.	.	.	.	.	.
*Drug class, gene family and resistance mechanisms are fields in CARD database and describe the corresponding AMR genes. If any gene is of interest please visit CARD DB for more info
**Observed pathogen is a known pathogen of public health importance that harbors that gene. This does not mean that this gene can not be found elseware.
The numbers in the table denote the % coverage of each gene by the reads of each sample. If there is no number then no read was mapped back to the corresponding gene. Reads were only reported if the coverage was >80%.
[truncated: 214 more columns]
