# Supplementary material for: Spatiotemporal Investigation of Antibiotic Resistance in the Urban Water Cycle Influenced by Environmental and Anthropogenic Activity
Source: Microbiol Spectr. 2022 Aug 29;10(5):e02473-22. doi: 10.1128/spectrum.02473-22 (PMC9603458; doi:10.1128/spectrum.02473-22)
Supplement: Supplemental file 5 — Table S5. Download spectrum.02473-22-s0005.xlsx, XLSX file, 0.1 MB [file spectrum.02473-22-s0005.xlsx]

## Sheet: Sheet1
Table S5: CARD output data for antibiotic resistance genes detected in single colony isolates obtained in this study. Numbers in the table indicate the percentage of the read that matches a reference sequence of the corresponding gene. Genes were only counted as being present in a particular isolate if the percentage match was ≥80%. A dot indicates that the gene was not present in a particular is…
		Genus	Acinetobacter	Acinetobacter	Aeromonas	Aeromonas	Aeromonas	Aeromonas	Aeromonas	Aeromonas	Aeromonas	Aeromonas	Aeromonas	Aeromonas	Aeromonas	Aeromonas	Aeromonas	Aeromonas	Aeromonas	Aeromonas	Aeromonas	Aeromonas	Aeromonas	Aeromonas	Aeromonas	Aeromonas	Aeromonas	Aeromonas	Aeromonas	Aeromonas	Aeromonas	Aeromonas	Aeromonas	Aeromonas	Aeromonas	Aeromonas	Aeromonas	Aeromonas	Aeromonas	Aeromonas	Aeromonas	Aeromonas	Aeromonas	Aeromonas	Chromobacterium	Chromobacterium	Chromobacterium	Chromobacterium	Chromobacterium
		Species	Acinetobacter oleivorans DR1	Acinetobacter oleivorans DR1	Aeromonas caviae	Aeromonas caviae	Aeromonas caviae	Aeromonas caviae	Aeromonas caviae	Aeromonas caviae	Aeromonas caviae	Aeromonas caviae	Aeromonas caviae	Aeromonas caviae	Aeromonas caviae	Aeromonas caviae	Aeromonas hydrophila	Aeromonas hydrophila	Aeromonas hydrophila	Aeromonas hydrophila	Aeromonas hydrophila	Aeromonas hydrophila	Aeromonas hydrophila	Aeromonas hydrophila	Aeromonas hydrophila	Aeromonas hydrophila	Aeromonas media WS	Aeromonas media WS	Aeromonas media WS	Aeromonas media WS	Aeromonas media WS	Aeromonas rivipollensis	Aeromonas salmonicida	Aeromonas salmonicida	Aeromonas salmonicida	Aeromonas salmonicida	Aeromonas salmonicida	Aeromonas salmonicida	Aeromonas salmonicida	Aeromonas sp. ASNIH2	Aeromonas sp. ASNIH4	Aeromonas veronii	Aeromonas veronii	Aeromonas veronii	Chromobacterium sp. ATCC 53434	Chromobacterium sp. ATCC 53434	Chromobacterium vaccinii	Chromobacterium vaccinii	Chromobacterium vaccinii
		Sampling effort	6	5	2	2	4	4	5	5	5	6	7	6	4	5	5	6	6	2	4	6	2	5	5	7	2	2	2	7	7	2	2	2	2	2	2	2	2	4	2	2	4	5	5	5	6	5	5
		Site	1	4	6	4	6	6	6	6	6	6	2	5	2	2	1	3	5	3	3	4	5	8	5	5	3	6	6	5	2	5	3	3	3	4		3	3	6	3	3	3	4	3	3	1	1	9
		Matrix	Aqueous	Sediment	Aqueous	Aqueous	Aqueous	Aqueous	Aqueous	Aqueous	Aqueous	Aqueous	Aqueous	Biofilm	Sediment	Sediment	Aqueous	Aqueous	Aqueous	Biofilm	Biofilm	Biofilm	Sediment	Sediment	Sediment	Sediment	Aqueous	Aqueous	Aqueous	Biofilm	Sediment	Sediment	Biofilm	Biofilm	Biofilm	Biofilm	Biofilm	Biofilm	Sediment	Aqueous	Biofilm	Biofilm	Sediment	Sediment	Aqueous	Biofilm	Aqueous	Sediment	Sediment
Gene	Drug Class	Resistance Mechanism	A6_2	S5_8	A2_12	A2_3	A4_12	A4_15	A5_12	A5_13	A5_14	A6_11	A7_3	B6_25	S4_3	S5_4	A5_2	A6_5	A6_9	B2_1	B4_2	B6_24	S2_4	S5_11	S5_9	S7_36	A2_25	A2_26	A2_27	B7_26	S7_30	S2_15	B2_10	B2_12	B2_13	B2_15	B2_18	B2_9	S2_2	A4_11	B2_11	B2_14	S4_19	S5_16	A5_5	B5_1	A6_1	S5_1	S5_14
AAC(3)-IIa	aminoglycoside antibiotic	antibiotic inactivation	.	.	100	.	.	.	100	.	100	100	.	.	.	.	.	.	.	.	.	.	.	.	.	.	100	100	100	.	.	100	.	.	.	.	.	.	.	.	.	.	100	.	.	.	.	.	.
AAC(3)-IIc	aminoglycoside antibiotic	antibiotic inactivation	.	.	.	.	.	.	.	.	.	.	.	.	.	.	.	.	.	.	.	.	.	.	.	.	.	.	.	.	.	.	.	.	.	.	.	.	.	.	.	.	.	.	.	.	.	.	.
AAC(6')-Iak	aminoglycoside antibiotic	antibiotic inactivation	.	.	.	.	.	.	.	.	.	.	.	.	.	.	.	.	.	.	.	.	.	.	.	.	.	.	.	.	.	.	.	.	.	.	.	.	.	.	.	.	.	.	.	.	.	.	.
AAC(6')-Ib	aminoglycoside antibiotic	antibiotic inactivation	.	.	.	.	.	.	.	.	.	.	.	.	.	.	.	.	.	.	.	.	.	.	.	.	.	.	.	.	.	.	.	.	.	.	.	.	.	.	.	.	.	.	.	.	.	.	.
AAC(6')-Ib7	aminoglycoside antibiotic	antibiotic inactivation	.	.	.	.	.	.	.	90	.	.	.	.	.	.	.	.	.	.	.	.	.	.	.	.	.	.	.	.	.	.	.	.	.	.	.	.	.	90.61	.	.	.	.	.	.	.	.	.
AAC(6')-If	aminoglycoside antibiotic	antibiotic inactivation	.	.	.	.	.	.	.	.	.	.	.	.	.	.	.	.	.	.	.	.	.	.	.	.	.	.	.	.	.	.	.	.	.	.	.	.	.	.	.	.	.	.	.	.	.	.	.
AAC(6')-Iz	aminoglycoside antibiotic	antibiotic inactivation	.	.	.	.	.	.	.	.	.	.	.	.	.	.	.	.	.	.	.	.	.	.	.	.	97.19	.	.	.	.	.	.	.	.	.	.	.	.	.	.	.	.	.	.	.	.	.	.
ANT(2'')-Ia	aminoglycoside antibiotic	antibiotic inactivation	.	.	.	.	100	.	.	.	.	.	.	.	.	.	.	.	.	.	.	.	.	.	.	.	.	.	.	.	.	.	100	.	.	.	.	.	.	.	.	.	.	.	.	.	.	.	.
APH(3'')-Ib	aminoglycoside antibiotic	antibiotic inactivation	.	.	100	.	.	.	100	100	100	91.42	.	.	.	.	.	.	.	100	.	.	.	.	.	.	.	.	.	.	.	100	.	.	.	.	.	.	.	.	100	.	.	.	.	.	.	.	.
APH(3')-IIc	aminoglycoside antibiotic	antibiotic inactivation	.	.	.	.	.	.	.	.	.	.	.	.	.	.	.	.	.	.	.	.	.	.	.	.	99.63	.	.	.	.	.	.	.	.	.	.	.	.	.	.	.	.	.	.	.	.	.	.
APH(3')-Ia	aminoglycoside antibiotic	antibiotic inactivation	.	.	.	.	.	.	.	.	.	.	.	.	.	.	.	.	.	.	.	.	.	.	.	.	.	.	.	.	99.75	.	.	.	.	.	.	.	.	99.75	.	.	.	.	.	.	.	.	.
APH(6)-Id	aminoglycoside antibiotic	antibiotic inactivation	.	.	100	.	100	.	100	100	100	100	.	.	.	.	.	.	.	100	.	.	.	.	.	.	.	.	.	.	100	100	.	.	.	.	.	.	.	.	100	.	.	.	.	.	.	.	.
GES-1	aminoglycoside antibiotic	antibiotic inactivation	.	.	.	.	.	.	.	100	.	.	.	.	.	.	.	.	.	.	.	.	.	.	.	.	.	.	.	.	.	.	.	.	.	.	.	.	.	.	.	.	.	.	.	.	.	.	.
aadA	aminoglycoside antibiotic	antibiotic inactivation	.	.	.	.	100	100	.	.	.	.	100	.	.	.	.	.	.	100	.	.	.	.	.	.	100	100	100	100	.	95.2	100	98.61	98.61	.	100	98.61	.	100	.	100	.	100	.	.	.	.	.
aadA16	aminoglycoside antibiotic	antibiotic inactivation	.	.	.	.	.	.	.	.	.	.	.	.	.	.	.	.	.	.	.	.	.	.	.	.	.	.	.	.	.	.	100	.	.	.	.	.	.	.	.	.	.	.	.	.	.	.	.
aadA2	aminoglycoside antibiotic	antibiotic inactivation	.	.	100	.	100	.	100	100	100	100	100	.	.	.	.	100	.	100	.	100	.	.	.	.	.	.	.	.	.	.	.	.	.	.	.	.	.	.	.	.	100	.	.	.	.	.	.
aadA22	aminoglycoside antibiotic	antibiotic inactivation	.	.	.	.	.	.	.	.	.	.	.	.	.	99.75	.	.	.	.	.	.	.	.	.	.	.	.	.	.	.	.	.	.	.	.	.	.	.	99.75	.	.	.	.	.	.	.	.	.
aadA5	aminoglycoside antibiotic	antibiotic inactivation	.	.	.	.	.	.	.	.	.	.	.	.	.	.	.	.	.	.	.	.	.	.	.	.	.	.	.	.	.	.	.	.	.	.	.	.	.	.	.	.	.	.	.	.	.	.	.
arr-2	aminoglycoside antibiotic	antibiotic inactivation	.	.	.	.	100	100	.	.	.	.	.	.	.	.	.	.	.	100	.	.	.	.	.	.	.	.	.	.	.	.	.	100	100	.	.	100	.	.	.	100	.	100	.	.	.	.	.
arr-3	aminoglycoside antibiotic	antibiotic inactivation	.	.	100	.	.	.	100	.	100	100	.	.	.	.	.	.	.	.	.	.	.	.	.	.	100	100	100	100	.	100	100	.	.	.	.	.	100	.	.	.	.	.	.	.	.	.	.
cmlA4	aminoglycoside antibiotic	antibiotic inactivation	.	.	.	.	.	.	.	.	.	.	100	.	.	.	.	.	.	.	.	.	.	.	.	.	.	.	.	.	.	.	.	.	.	.	.	.	.	.	.	.	.	.	.	.	.	.	.
golS	aminoglycoside antibiotic	antibiotic inactivation	.	.	.	.	.	.	.	.	.	.	.	.	.	.	.	.	.	.	.	.	.	.	.	.	.	.	.	.	.	.	.	.	.	.	.	.	.	.	.	.	.	.	.	.	.	.	.
acrD	aminoglycoside antibiotic	antibiotic efflux	.	.	.	.	.	.	.	.	.	.	.	.	.	.	.	.	.	.	.	.	.	.	.	.	.	.	.	.	.	.	.	.	.	.	.	.	.	.	.	.	.	.	.	.	.	.	.
baeR	aminoglycoside antibiotic	antibiotic efflux	.	.	.	.	.	.	.	.	.	.	.	.	.	.	.	.	.	.	.	.	.	.	.	.	.	.	.	.	.	.	.	.	.	.	.	.	.	.	.	.	.	.	.	.	.	.	.
marA	aminoglycoside antibiotic	antibiotic efflux	.	.	.	.	.	.	.	.	.	.	.	.	.	.	.	.	.	.	.	.	.	.	.	.	.	.	.	.	.	.	.	.	.	.	.	.	.	.	.	.	.	.	.	.	.	.	.
baeS	aminoglycoside antibiotic;aminocoumarin antibiotic	antibiotic efflux	.	.	.	.	.	.	.	.	.	.	.	.	.	.	.	.	.	.	.	.	.	.	.	.	.	.	.	.	.	.	.	.	.	.	.	.	.	.	.	.	.	.	.	.	.	.	.
cpxA	aminoglycoside antibiotic;aminocoumarin antibiotic	antibiotic efflux	.	.	.	.	.	.	.	.	.	.	.	.	.	.	.	.	.	.	.	.	.	.	.	.	.	.	.	.	.	.	.	.	.	.	.	.	.	.	.	.	.	.	.	.	.	.	.
emrA	aminoglycoside antibiotic;aminocoumarin antibiotic	antibiotic efflux	.	.	.	.	.	.	.	.	.	.	.	.	.	.	.	.	.	.	.	.	.	.	.	.	.	.	.	.	.	.	.	.	.	.	.	.	.	.	.	.	.	.	.	.	.	.	.
eptA	aminoglycoside antibiotic;aminocoumarin antibiotic	antibiotic efflux	.	.	.	.	.	.	.	.	.	.	.	.	.	.	.	.	.	.	.	.	.	.	.	.	.	.	.	.	.	.	.	.	.	.	.	.	.	.	.	.	.	.	.	.	.	.	.
smeA	aminoglycoside antibiotic;cephalosporin;cephamycin;penam	antibiotic efflux	.	.	.	.	.	.	.	.	.	.	.	.	.	.	.	.	.	.	.	.	.	.	.	.	99.92	.	.	.	.	.	.	.	.	.	.	.	.	.	.	.	.	.	.	.	.	.	.
smeB	aminoglycoside antibiotic;cephalosporin;cephamycin;penam	antibiotic efflux	.	.	.	.	.	.	.	.	.	.	.	.	.	.	.	.	.	.	.	.	.	.	.	.	100	.	.	.	.	.	.	.	.	.	.	.	.	.	.	.	.	.	.	.	.	.	.
smeC	aminoglycoside antibiotic;cephalosporin;cephamycin;penam	antibiotic efflux	.	.	.	.	.	.	.	.	.	.	.	.	.	.	.	.	.	.	.	.	.	.	.	.	100	.	.	.	.	.	.	.	.	.	.	.	.	.	.	.	.	.	.	.	.	.	.
smeR	aminoglycoside antibiotic;cephalosporin;cephamycin;penam	antibiotic efflux	.	.	.	.	.	.	.	.	.	.	.	.	.	.	.	.	.	.	.	.	.	.	.	.	99.71	.	.	.	.	.	.	.	.	.	.	.	.	.	.	.	.	.	.	.	.	.	.
smeS	aminoglycoside antibiotic;cephalosporin;cephamycin;penam	antibiotic efflux	.	.	.	.	.	.	.	.	.	.	.	.	.	.	.	.	.	.	.	.	.	.	.	.	100	.	.	.	.	.	.	.	.	.	.	.	.	.	.	.	.	.	.	.	.	.	.
CEPH-A3	carbapenem	antibiotic inactivation	.	.	.	.	.	.	.	.	.	.	.	.	.	.	.	.	.	.	.	.	.	.	.	.	.	.	.	.	.	.	.	.	.	.	.	.	.	.	.	.	100	100	.	.	.	.	.
IMI-3	carbapenem	antibiotic inactivation	.	.	.	.	.	.	.	.	.	.	.	.	.	.	.	.	.	.	.	.	.	.	.	.	.	.	.	.	.	.	.	.	.	.	.	.	.	.	.	.	.	.	.	.	.	.	.
cphA2	carbapenem	antibiotic inactivation	.	.	.	.	.	.	.	.	.	.	.	.	.	.	.	.	.	100	.	.	.	.	.	.	.	.	.	.	.	.	.	.	.	.	.	.	.	.	.	.	.	.	.	.	.	.	.
cphA4	carbapenem	antibiotic inactivation	.	.	.	.	.	.	.	.	.	.	.	.	.	.	.	.	.	.	.	.	.	.	.	.	.	.	.	.	.	.	.	.	.	.	.	.	.	.	.	99.48	.	.	.	.	.	.	.
cphA5	carbapenem	antibiotic inactivation	.	.	.	.	.	.	.	.	.	.	.	.	.	.	.	.	.	.	.	.	.	.	.	.	.	.	.	.	.	.	98.3	98.17	98.17	98.17	98.3	98.17	98.17	.	.	.	.	.	.	.	.	.	.
cphA7	carbapenem	antibiotic inactivation	.	.	.	.	.	.	.	.	.	.	.	.	.	.	.	100	.	.	100	100	.	.	.	100	.	.	.	.	.	.	.	.	.	.	.	.	.	.	.	.	.	.	.	.	.	.	.
imiH	carbapenem	antibiotic inactivation	.	.	.	.	.	.	.	.	.	.	.	.	.	.	.	.	100	.	.	.	100	.	100	.	.	.	.	.	.	.	.	.	.	.	.	.	.	.	100	.	.	.	.	.	.	.	.
ACT-10	carbapenem;cephalosporin;cephamycin;penam	antibiotic inactivation	.	.	.	.	.	.	.	.	.	.	.	.	.	.	.	.	.	.	.	.	.	.	.	.	.	.	.	.	.	.	.	.	.	.	.	.	.	.	.	.	.	.	.	.	.	.	.
NDM-1	carbapenem;cephalosporin;cephamycin;penam	antibiotic inactivation	.	.	.	.	.	.	.	.	.	.	.	.	.	.	.	.	.	.	.	.	.	.	.	.	.	.	.	.	.	.	.	.	.	.	.	.	.	.	.	.	.	.	.	.	.	.	.
NmcR	carbapenem;cephalosporin;cephamycin;penam	antibiotic inactivation	.	.	.	.	.	.	.	.	.	.	.	.	.	.	.	.	.	.	.	.	.	.	.	.	.	.	.	.	.	.	.	.	.	.	.	.	.	.	.	.	.	.	.	.	.	.	.
GES-14	carbapenem;cephalosporin;penam	antibiotic inactivation	.	.	.	.	.	.	.	.	.	.	.	.	.	.	.	.	.	.	.	.	.	.	.	.	.	.	.	.	.	.	.	.	.	.	.	.	.	.	.	.	.	.	.	.	.	.	.
GES-9	carbapenem;cephalosporin;penam	antibiotic inactivation	.	.	.	.	.	.	.	.	.	.	.	.	.	.	.	.	.	.	.	.	.	.	.	.	.	.	.	100	.	.	.	.	.	.	.	.	.	.	.	.	.	.	.	.	.	.	.
SHV-2	carbapenem;cephalosporin;penam	antibiotic inactivation	.	.	.	.	.	.	.	.	.	.	.	.	.	.	.	.	.	.	.	.	.	.	.	.	.	.	.	.	.	.	.	.	.	.	.	.	.	100	.	.	.	.	.	.	.	.	.
CGB-1 beta-lactamase	carbapenem;cephalosporin;penam	antibiotic inactivation	.	.	.	.	.	.	.	.	.	.	.	.	.	.	.	.	.	.	.	.	.	.	.	.	.	.	.	.	.	.	.	.	.	.	.	.	.	.	.	.	.	.	.	.	.	.	.
ADC-16	cephalosporin	antibiotic inactivation	.	100	.	.	.	.	.	.	.	.	.	.	.	.	.	.	.	.	.	.	.	.	.	.	.	.	.	.	.	.	.	.	.	.	.	.	.	.	.	.	.	.	.	.	.	.	.
ADC-44	cephalosporin	antibiotic inactivation	100	.	.	.	.	.	.	.	.	.	.	.	.	.	.	.	.	.	.	.	.	.	.	.	.	.	.	.	.	.	.	.	.	.	.	.	.	.	.	.	.	.	.	.	.	.	.
AQU-1	cephalosporin	antibiotic inactivation	.	.	.	.	.	.	.	.	.	.	.	.	.	.	100	.	.	100	.	.	.	.	.	.	.	.	.	.	.	.	.	.	.	.	.	.	.	.	.	.	.	.	.	.	.	.	.
CTX-M-14	cephalosporin	antibiotic inactivation	.	.	100	.	.	.	100	.	100	.	.	.	.	.	.	.	.	.	.	.	.	.	.	.	.	.	.	.	.	100	.	.	.	.	.	.	.	.	.	.	.	.	.	.	.	.	.
CepS beta-lactamase	cephalosporin	antibiotic inactivation	.	.	.	.	.	.	.	.	.	.	.	.	.	.	.	99.48	99.48	.	99.48	99.48	99.65	99.48	99.48	100	.	.	.	.	.	.	.	.	.	.	.	.	.	.	99.48	.	.	.	.	.	.	.	.
L1 beta-lactamase	cephalosporin	antibiotic inactivation	.	.	.	.	.	.	.	.	.	.	.	.	.	.	.	.	.	.	.	.	.	.	.	.	91.33	.	.	.	.	.	.	.	.	.	.	.	.	.	.	.	.	.	.	.	.	.	.
FOX-4	cephalosporin;cephamycin	antibiotic inactivation	.	.	.	.	.	.	.	.	.	.	.	.	.	.	.	.	.	.	.	.	.	.	.	.	.	.	.	.	.	.	91.12	.	.	96.52	91.12	.	.	.	.	.	.	.	.	.	.	.	.
FOX-5	cephalosporin;cephamycin	antibiotic inactivation	.	.	.	.	.	.	.	.	.	.	.	.	.	.	.	.	.	.	.	.	.	.	.	.	.	.	.	.	.	.	.	91.04	91.04	.	.	91.04	91.04	.	.	100	.	.	.	.	.	.	.
FOX-9	cephalosporin;cephamycin	antibiotic inactivation	.	.	.	.	.	.	.	.	.	.	.	.	.	.	.	.	.	.	.	.	.	.	.	.	.	.	.	.	.	.	.	.	.	.	.	.	.	.	.	.	100	.	.	.	.	.	.
MOX-2	cephalosporin;cephamycin;penam	antibiotic inactivation	.	.	.	.	.	.	.	.	.	.	100	.	.	.	.	.	.	.	.	.	.	.	.	.	.	.	.	.	.	.	.	.	.	.	.	.	.	.	.	.	.	.	.	.	.	.	.
MOX-3	cephalosporin;cephamycin;penam	antibiotic inactivation	.	.	.	.	100	.	.	.	.	.	.	.	.	.	.	.	.	.	.	.	.	.	.	.	.	.	.	.	.	.	.	.	.	.	.	.	.	.	.	.	.	.	.	.	.	.	.
MOX-5	cephalosporin;cephamycin;penam	antibiotic inactivation	.	.	.	.	.	.	.	.	.	.	.	99.91	99.91	.	.	99.91	.	.	.	99.91	.	.	.	.	.	.	.	.	.	.	.	.	.	.	.	.	.	.	.	.	.	.	.	.	.	.	.
MOX-6	cephalosporin;cephamycin;penam	antibiotic inactivation	.	.	99.91	99.91	.	99.91	99.91	99.91	99.91	.	.	.	.	.	.	.	.	.	.	.	.	.	.	.	.	.	.	.	.	.	.	.	.	.	.	.	.	.	.	.	.	.	.	.	.	.	.
MOX-7	cephalosporin;cephamycin;penam	antibiotic inactivation	.	.	.	.	.	.	.	.	.	100	.	.	.	.	.	.	.	.	.	.	.	.	.	.	.	.	.	.	.	.	.	.	.	.	.	.	.	100	.	.	.	.	.	.	.	.	.
MOX-9	cephalosporin;cephamycin;penam	antibiotic inactivation	.	.	.	.	.	.	.	.	.	.	.	.	.	.	.	.	.	.	.	.	.	.	.	.	100	100	100	.	.	100	.	.	.	.	.	.	.	.	.	.	.	.	.	.	.	.	.
OKP-B-5	cephalosporin;penam	antibiotic inactivation	.	.	.	.	.	.	.	.	.	.	.	.	.	.	.	.	.	.	.	.	.	.	.	.	.	.	.	.	.	.	.	.	.	.	.	.	.	.	.	.	.	.	.	.	.	.	.
OXA-1	cephalosporin;penam	antibiotic inactivation	.	.	.	.	100	.	.	.	.	.	.	.	.	.	.	.	.	.	.	.	.	.	.	.	.	.	.	.	.	.	.	.	.	.	.	.	.	.	.	.	100	.	.	.	.	.	.
OXA-101	cephalosporin;penam	antibiotic inactivation	.	.	.	.	.	.	.	.	.	100	.	.	.	.	.	.	.	.	.	.	.	.	.	.	.	.	.	.	.	.	.	.	.	.	.	.	.	.	.	.	.	.	.	.	.	.	.
OXA-12	cephalosporin;penam	antibiotic inactivation	.	.	97.61	97.99	97.99	97.61	97.61	97.99	97.61	97.61	97.99	97.99	97.99	94.97	98.74	98.74;97.99	98.36	98.74	98.74	98.74;97.99	99.62	98.74	98.36	98.74	99.25	99.25	99.25	94.97	94.97	98.62	97.61	97.61	97.61	97.61	97.61	97.61	97.61	97.99	98.74	98.74	98.99	99.12	.	.	.	.	.
OXA-332	cephalosporin;penam	antibiotic inactivation	100	.	.	.	.	.	.	.	.	.	.	.	.	.	.	.	.	.	.	.	.	.	.	.	.	.	.	.	.	.	.	.	.	.	.	.	.	.	.	.	.	.	.	.	.	.	.
OXA-357	cephalosporin;penam	antibiotic inactivation	.	100	.	.	.	.	.	.	.	.	.	.	.	.	.	.	.	.	.	.	.	.	.	.	.	.	.	.	.	.	.	.	.	.	.	.	.	.	.	.	.	.	.	.	.	.	.
OXA-47	cephalosporin;penam	antibiotic inactivation	.	.	.	.	.	.	.	.	.	.	.	.	.	.	.	.	.	.	.	.	.	.	.	.	.	.	.	.	.	.	.	.	.	.	.	.	.	.	.	.	.	.	.	.	.	.	.
OXA-62	cephalosporin;penam	antibiotic inactivation	.	.	.	.	.	.	.	.	.	.	.	.	.	.	.	.	.	.	.	.	.	.	.	.	.	.	.	.	.	.	.	.	.	.	.	.	.	.	.	.	.	.	.	.	.	.	.
Sed1 beta-lactamase	cephalosporin;penam	antibiotic inactivation	.	.	.	.	.	.	.	.	.	.	.	.	.	.	.	.	.	.	.	.	.	.	.	.	.	.	.	.	.	.	.	.	.	.	.	.	.	.	.	.	.	.	.	.	.	.	.
CMY-1	cephamycin	antibiotic inactivation	.	.	.	.	.	.	.	.	.	.	.	.	.	.	.	.	.	.	.	.	.	.	.	.	.	.	.	100	100	.	.	.	.	.	.	.	.	.	.	.	.	.	.	.	.	.	.
CMY-113	cephamycin	antibiotic inactivation	.	.	.	.	.	.	.	.	.	.	.	.	.	.	.	.	.	.	.	.	.	.	.	.	.	.	.	.	.	.	.	.	.	.	.	.	.	.	.	.	.	.	.	.	.	.	.
CMY-77	cephamycin	antibiotic inactivation	.	.	.	.	.	.	.	.	.	.	.	.	.	.	.	.	.	.	.	.	.	.	.	.	.	.	.	.	.	.	.	.	.	.	.	.	.	.	.	.	.	.	.	.	.	.	.
CMY-8	cephamycin	antibiotic inactivation	.	.	.	.	.	.	.	.	.	.	.	.	.	100	.	.	.	.	.	.	.	.	.	.	.	.	.	.	.	.	.	.	.	.	.	.	.	.	.	.	.	.	.	.	.	.	.
CMY-86	cephamycin	antibiotic inactivation	.	.	.	.	.	.	.	.	.	.	.	.	.	.	.	.	.	.	.	.	.	.	.	.	.	.	.	.	.	.	.	.	.	.	.	.	.	.	.	.	.	.	.	.	.	.	.
dfrA12	diaminopyrimidine antibiotic	antibiotic target replacement	.	.	.	.	.	.	.	.	.	.	.	.	.	.	.	100	.	.	.	100	.	.	.	.	.	.	.	.	.	.	.	.	.	.	.	.	.	.	.	.	100	.	.	.	.	.	.
dfrA14	diaminopyrimidine antibiotic	antibiotic target replacement	.	.	.	.	100	100	.	.	.	.	.	.	.	.	.	.	.	.	.	.	.	.	.	.	100	100	100	.	.	.	.	.	.	.	.	.	.	.	.	.	.	.	.	.	.	.	.
dfrA15	diaminopyrimidine antibiotic	antibiotic target replacement	.	.	.	.	100	.	.	.	.	.	100.00;94.30	.	.	.	.	.	.	100	.	.	.	.	.	.	.	.	.	100	.	.	.	100	100	100	100	100	.	100	.	100	.	100	.	.	.	.	.
dfrA17	diaminopyrimidine antibiotic	antibiotic target replacement	.	.	.	.	.	.	.	.	.	.	.	.	.	.	.	.	.	.	.	.	.	.	.	.	.	.	.	.	.	.	.	.	.	.	.	.	.	.	.	.	.	.	.	.	.	.	.
dfrA23	diaminopyrimidine antibiotic	antibiotic target replacement	.	.	.	.	.	.	.	.	.	.	.	.	.	.	.	.	.	.	.	.	.	.	.	.	.	.	.	.	.	.	.	.	.	.	.	.	.	.	.	.	.	.	.	.	.	.	.
dfrA5	diaminopyrimidine antibiotic	antibiotic target replacement	.	.	.	.	.	.	.	.	.	.	.	.	.	.	.	.	.	.	.	.	.	.	.	.	.	.	.	.	100	.	.	.	.	.	.	.	.	.	.	.	.	.	.	.	.	.	.
dfrB1	diaminopyrimidine antibiotic	antibiotic target replacement	.	.	.	.	.	.	.	.	.	.	.	.	.	.	.	.	.	.	.	.	.	.	.	.	.	.	.	.	.	.	.	.	.	.	.	.	.	.	.	.	.	.	.	.	.	.	.
dfrB4	diaminopyrimidine antibiotic	antibiotic target replacement	.	.	.	.	.	.	.	.	.	.	.	.	.	.	.	.	.	100	.	.	.	.	.	.	.	.	.	.	.	.	.	.	.	.	.	.	.	.	.	.	.	.	.	.	.	.	.
QnrA1	fluoroquinolone antibiotic	antibiotic target protection	.	.	.	.	.	.	.	.	.	.	.	.	.	.	.	.	.	.	.	.	.	.	.	.	.	.	.	.	.	.	.	.	.	.	.	.	.	.	.	.	.	.	.	.	.	.	.
QnrB13	fluoroquinolone antibiotic	antibiotic target protection	.	.	.	.	.	.	.	.	.	.	.	.	.	.	.	.	.	.	.	.	.	.	.	.	.	.	.	.	.	.	.	.	.	.	.	.	.	.	.	.	.	.	.	.	.	.	.
QnrB17	fluoroquinolone antibiotic	antibiotic target protection	.	.	.	.	.	.	.	.	.	.	.	.	.	.	.	.	.	.	.	.	.	.	.	.	.	.	.	.	.	.	.	.	.	.	.	.	.	.	.	.	.	.	.	.	.	.	.
QnrS1	fluoroquinolone antibiotic	antibiotic target protection	.	.	.	.	.	.	.	.	.	.	.	.	.	.	.	.	.	.	.	.	.	.	.	.	.	.	.	.	.	.	.	.	.	.	.	.	.	.	.	.	.	.	.	.	.	.	.
QnrS2	fluoroquinolone antibiotic	antibiotic target protection	.	.	.	.	.	.	.	100	.	.	.	.	.	.	.	.	.	.	.	.	.	.	.	.	.	.	.	.	.	.	.	.	.	.	.	.	.	.	.	.	.	.	.	.	.	.	.
QnrVC4	fluoroquinolone antibiotic	antibiotic target protection	.	.	.	.	100	.	.	.	.	.	.	.	.	.	.	.	.	.	.	.	.	.	.	.	100	100	100	.	.	.	.	.	.	.	.	.	.	.	.	.	.	.	.	.	.	.	.
QnrVC6	fluoroquinolone antibiotic	antibiotic target protection	.	.	.	.	.	.	.	.	.	.	.	.	.	.	.	.	.	.	.	.	.	.	.	.	.	.	.	.	.	.	.	.	.	.	.	.	100	.	.	.	.	.	.	.	.	.	.
QepA4	fluoroquinolone antibiotic	antibiotic efflux	.	.	.	.	.	.	.	.	.	.	.	.	.	.	.	.	.	.	.	.	.	.	.	.	.	.	.	.	.	.	.	.	.	.	.	.	.	.	.	.	.	.	.	.	.	.	.
mdtK	fluoroquinolone antibiotic	antibiotic efflux	.	.	.	.	.	.	.	.	.	.	.	.	.	.	.	.	.	.	.	.	.	.	.	.	.	.	.	.	.	.	.	.	.	.	.	.	.	.	.	.	.	.	.	.	.	.	.
qacH	fluoroquinolone antibiotic	antibiotic efflux	.	.	.	.	.	.	.	.	.	.	.	.	.	.	.	.	.	.	.	.	.	.	.	.	.	.	.	.	.	.	.	.	.	.	.	.	.	.	.	.	.	.	.	.	.	.	.
abeM	fluoroquinolone antibiotic;acridine dye;triclosan	antibiotic efflux	100	100	.	.	.	.	.	.	.	.	.	.	.	.	.	.	.	.	.	.	.	.	.	.	.	.	.	.	.	.	.	.	.	.	.	.	.	.	.	.	.	.	.	.	.	.	.
ceoB	fluoroquinolone antibiotic;aminoglycoside antibiotic	antibiotic efflux	.	.	.	.	.	.	.	.	.	.	.	.	.	.	.	.	.	.	.	.	.	.	.	.	.	.	.	.	.	.	.	.	.	.	.	.	.	.	.	.	.	.	.	.	.	.	.
acrE	fluoroquinolone antibiotic;cephalosporin;cephamycin;penam	antibiotic efflux	.	.	.	.	.	.	.	.	.	.	.	.	.	.	.	.	.	.	.	.	.	.	.	.	.	.	.	.	.	.	.	.	.	.	.	.	.	.	.	.	.	.	.	.	.	.	.
acrF	fluoroquinolone antibiotic;cephalosporin;cephamycin;penam	antibiotic efflux	.	.	.	.	.	.	.	.	.	.	.	.	.	.	.	.	.	.	.	.	.	.	.	.	.	.	.	.	.	.	.	.	.	.	.	.	.	.	.	.	.	.	.	.	.	.	.
emrB	fluoroquinolone antibiotic;cephalosporin;cephamycin;penam	antibiotic efflux	.	.	.	.	.	.	.	.	.	.	.	.	.	.	.	.	.	.	.	.	.	.	.	.	.	.	.	.	.	.	.	.	.	.	.	.	.	.	.	.	.	.	.	.	.	.	.
mdtA	fluoroquinolone antibiotic;cephalosporin;cephamycin;penam	antibiotic efflux	.	.	.	.	.	.	.	.	.	.	.	.	.	.	.	.	.	.	.	.	.	.	.	.	.	.	.	.	.	.	.	.	.	.	.	.	.	.	.	.	.	.	.	.	.	.	.
mdtB	fluoroquinolone antibiotic;cephalosporin;cephamycin;penam	antibiotic efflux	.	.	.	.	.	.	.	.	.	.	.	.	.	.	.	.	.	.	.	.	.	.	.	.	.	.	.	.	.	.	.	.	.	.	.	.	.	.	.	.	.	.	.	.	.	.	.
mdtC	fluoroquinolone antibiotic;cephalosporin;cephamycin;penam	antibiotic efflux	.	.	.	.	.	.	.	.	.	.	.	.	.	.	.	.	.	.	.	.	.	.	.	.	.	.	.	.	.	.	.	.	.	.	.	.	.	.	.	.	.	.	.	.	.	.	.
mdtF	fluoroquinolone antibiotic;cephalosporin;cephamycin;penam	antibiotic efflux	.	.	.	.	.	.	.	.	.	.	.	.	.	.	.	.	.	.	.	.	.	.	.	.	.	.	.	.	.	.	.	.	.	.	.	.	.	.	.	.	.	.	.	.	.	.	.
mdtH	fluoroquinolone antibiotic;cephalosporin;cephamycin;penam	antibiotic efflux	.	.	.	.	.	.	.	.	.	.	.	.	.	.	.	.	.	.	.	.	.	.	.	.	.	.	.	.	.	.	.	.	.	.	.	.	.	.	.	.	.	.	.	.	.	.	.
pmrF	fluoroquinolone antibiotic;cephalosporin;cephamycin;penam	antibiotic efflux	.	.	.	.	.	.	.	.	.	.	.	.	.	.	.	.	.	.	.	.	.	.	.	.	.	.	.	.	.	.	.	.	.	.	.	.	.	.	.	.	.	.	.	.	.	.	.
ugd	fluoroquinolone antibiotic;cephalosporin;cephamycin;penam	antibiotic efflux	.	.	.	.	.	.	.	.	.	.	.	.	.	.	.	.	.	.	.	.	.	.	.	.	.	.	.	.	.	.	.	.	.	.	.	.	.	.	.	.	.	.	.	.	.	.	.
acrB	fluoroquinolone antibiotic;cephalosporin;glycylcycline;penam;tetracycline antibiotic;rifamycin antibiotic;phenicol antibiotic;triclosan	antibiotic efflux	.	.	.	.	.	.	.	.	.	.	.	.	.	.	.	.	.	.	.	.	.	.	.	.	.	.	.	.	.	.	.	.	.	.	.	.	.	.	.	.	.	.	.	.	.	.	.
emrR	fluoroquinolone antibiotic;cephalosporin;glycylcycline;penam;tetracycline antibiotic;rifamycin antibiotic;phenicol antibiotic;triclosan	antibiotic efflux	.	.	.	.	.	.	.	.	.	.	.	.	.	.	.	.	.	.	.	.	.	.	.	.	.	.	.	.	.	.	.	.	.	.	.	.	.	.	.	.	.	.	.	.	.	.	.
kdpE	fluoroquinolone antibiotic;cephalosporin;glycylcycline;penam;tetracycline antibiotic;rifamycin antibiotic;phenicol antibiotic;triclosan	antibiotic efflux	.	.	.	.	.	.	.	.	.	.	.	.	.	.	.	.	.	.	.	.	.	.	.	.	.	.	.	.	.	.	.	.	.	.	.	.	.	.	.	.	.	.	.	.	.	.	.
msbA	fluoroquinolone antibiotic;cephalosporin;glycylcycline;penam;tetracycline antibiotic;rifamycin antibiotic;phenicol antibiotic;triclosan	antibiotic efflux	.	.	.	.	.	.	.	.	.	.	.	.	.	.	.	.	.	.	.	.	.	.	.	.	.	.	.	.	.	.	.	.	.	.	.	.	.	.	.	.	.	.	.	.	.	.	.
yojI	fluoroquinolone antibiotic;cephalosporin;glycylcycline;penam;tetracycline antibiotic;rifamycin antibiotic;phenicol antibiotic;triclosan	antibiotic efflux	.	.	.	.	.	.	.	.	.	.	.	.	.	.	.	.	.	.	.	.	.	.	.	.	.	.	.	.	.	.	.	.	.	.	.	.	.	.	.	.	.	.	.	.	.	.	.
Enterobacter cloacae acrA	fluoroquinolone antibiotic;cephalosporin;glycylcycline;penam;tetracycline antibiotic;rifamycin antibiotic;phenicol antibiotic;triclosan	antibiotic efflux	.	.	.	.	.	.	.	.	.	.	.	.	.	.	.	.	.	.	.	.	.	.	.	.	.	.	.	.	.	.	.	.	.	.	.	.	.	.	.	.	.	.	.	.	.	.	.
Escherichia coli acrA	fluoroquinolone antibiotic;cephalosporin;glycylcycline;penam;tetracycline antibiotic;rifamycin antibiotic;phenicol antibiotic;triclosan	antibiotic efflux	.	.	.	.	.	.	.	.	.	.	.	.	.	.	.	.	.	.	.	.	.	.	.	.	.	.	.	.	.	.	.	.	.	.	.	.	.	.	.	.	.	.	.	.	.	.	.
Klebsiella pneumoniae acrA	fluoroquinolone antibiotic;cephalosporin;glycylcycline;penam;tetracycline antibiotic;rifamycin antibiotic;phenicol antibiotic;triclosan	antibiotic efflux	.	.	.	.	.	.	.	.	.	.	.	.	.	.	.	.	.	.	.	.	.	.	.	.	.	.	.	.	.	.	.	.	.	.	.	.	.	.	.	.	.	.	.	.	.	.	.
oqxA	fluoroquinolone antibiotic;glycylcycline;tetracycline antibiotic;diaminopyrimidine antibiotic;nitrofuran antibiotic	antibiotic efflux	.	.	.	.	.	.	.	.	.	.	.	.	.	.	.	.	.	.	.	.	.	.	.	.	.	.	.	.	.	.	.	.	.	.	.	.	.	.	.	.	.	.	.	.	.	.	.
oqxB	fluoroquinolone antibiotic;glycylcycline;tetracycline antibiotic;diaminopyrimidine antibiotic;nitrofuran antibiotic	antibiotic efflux	.	.	.	.	.	.	.	.	.	.	.	.	.	.	.	.	.	.	.	.	.	.	.	.	98.6	.	.	.	.	.	.	.	.	.	.	.	.	.	.	.	.	.	.	.	.	.	.
ramA	fluoroquinolone antibiotic;monobactam;carbapenem;cephalosporin;glycylcycline;cephamycin;penam;tetracycline antibiotic;rifamycin antibiotic;phenicol antibiotic;triclosan;penem	antibiotic efflux;reduced permeability to antibiotic	.	.	.	.	.	.	.	.	.	.	.	.	.	.	.	.	.	.	.	.	.	.	.	.	.	.	.	.	.	.	.	.	.	.	.	.	.	.	.	.	.	.	.	.	.	.	.
adeF	fluoroquinolone antibiotic;tetracycline antibiotic	antibiotic efflux	100	100	.	.	.	.	.	.	.	.	.	.	.	.	.	.	.	.	.	.	.	.	.	.	.	.	.	.	.	.	.	.	.	.	.	.	.	.	.	.	.	.	.	.	.	.	.
adeG	fluoroquinolone antibiotic;tetracycline antibiotic	antibiotic efflux	100	100	.	.	.	.	.	.	.	.	.	.	.	.	.	.	.	.	.	.	.	.	.	.	.	.	.	.	.	.	.	.	.	.	.	.	.	.	.	.	.	.	.	.	.	.	.
adeH	fluoroquinolone antibiotic;tetracycline antibiotic	antibiotic efflux	99.38	99.38	.	.	.	.	.	.	.	.	.	.	.	.	.	.	.	.	.	.	.	.	.	.	.	.	.	.	.	.	.	.	.	.	.	.	.	.	.	.	.	.	.	.	.	.	.
FosA2	fosfomycin	antibiotic inactivation	.	.	.	.	.	.	.	.	.	.	.	.	.	.	.	.	.	.	.	.	.	.	.	.	.	.	.	.	.	.	.	.	.	.	.	.	.	.	.	.	.	.	.	.	.	.	.
FosA5	fosfomycin	antibiotic inactivation	.	.	.	.	.	.	.	.	.	.	.	.	.	.	.	.	.	.	.	.	.	.	.	.	.	.	.	.	.	.	.	.	.	.	.	.	.	.	.	.	.	.	.	.	.	.	.
mdtG	fosfomycin	antibiotic efflux	.	.	.	.	.	.	.	.	.	.	.	.	.	.	.	.	.	.	.	.	.	.	.	.	.	.	.	.	.	.	.	.	.	.	.	.	.	.	.	.	.	.	.	.	.	.	.
determinant of bleomycin resistance	glycopeptide antibiotic	antibiotic inactivation	.	.	.	.	.	.	.	.	.	.	.	.	.	.	.	.	.	.	.	.	.	.	.	.	.	.	.	.	.	.	.	.	.	.	.	.	.	.	.	.	.	.	.	.	.	.	.
adeA	glycylcycline;tetracycline antibiotic	antibiotic efflux	100	92.11	.	.	.	.	.	.	.	.	.	.	.	.	.	.	.	.	.	.	.	.	.	.	.	.	.	.	.	.	.	.	.	.	.	.	.	.	.	.	.	.	.	.	.	.	.
adeB	glycylcycline;tetracycline antibiotic	antibiotic efflux	100	100	.	.	.	.	.	.	.	.	.	.	.	.	.	.	.	.	.	.	.	.	.	.	.	.	.	.	.	.	.	.	.	.	.	.	.	.	.	.	.	.	.	.	.	.	.
adeC	glycylcycline;tetracycline antibiotic	antibiotic efflux	99.5	.	.	.	.	.	.	.	.	.	.	.	.	.	.	.	.	.	.	.	.	.	.	.	.	.	.	.	.	.	.	.	.	.	.	.	.	.	.	.	.	.	.	.	.	.	.
adeR	glycylcycline;tetracycline antibiotic	antibiotic efflux	99.06	96.1	.	.	.	.	.	.	.	.	.	.	.	.	.	.	.	.	.	.	.	.	.	.	.	.	.	.	.	.	.	.	.	.	.	.	.	.	.	.	.	.	.	.	.	.	.
adeS	glycylcycline;tetracycline antibiotic	antibiotic efflux	98.9	.	.	.	.	.	.	.	.	.	.	.	.	.	.	.	.	.	.	.	.	.	.	.	.	.	.	.	.	.	.	.	.	.	.	.	.	.	.	.	.	.	.	.	.	.	.
EreA2	macrolide antibiotic	antibiotic inactivation	.	.	.	.	.	.	.	.	.	.	.	.	.	.	.	.	.	.	.	.	.	.	.	.	.	.	.	.	100	.	.	.	.	.	.	.	.	.	.	.	.	.	.	.	.	.	.
Mrx	macrolide antibiotic	antibiotic inactivation	.	.	100	.	100	.	100	.	100	100	.	.	.	.	.	.	.	.	.	.	.	.	.	100	100	100	100	.	.	100	.	.	.	.	.	.	.	.	.	.	100	.	.	.	.	.	.
mphA	macrolide antibiotic	antibiotic inactivation	.	.	99.34	.	99.34	.	99.34	.	99.34	99.34	.	.	.	.	.	.	.	.	.	.	.	.	.	99.34	99.34	99.34	99.34	.	.	99.34	.	.	.	.	.	.	.	.	.	.	99.34	.	.	.	.	.	.
mphE	macrolide antibiotic	antibiotic inactivation	.	.	.	.	100	100	.	.	.	.	.	.	.	.	.	.	.	.	.	.	.	.	.	.	.	.	.	100	.	.	.	.	.	.	.	.	.	.	.	.	.	.	.	.	.	.	.
abeS	macrolide antibiotic;aminocoumarin antibiotic	antibiotic efflux	100	100	.	.	.	.	.	.	.	.	.	.	.	.	.	.	.	.	.	.	.	.	.	.	.	.	.	.	.	.	.	.	.	.	.	.	.	.	.	.	.	.	.	.	.	.	.
MexC	macrolide antibiotic;fluoroquinolone antibiotic;aminoglycoside antibiotic;cephalosporin;penam;tetracycline antibiotic;aminocoumarin antibiotic;diaminopyrimidine antibiotic;phenicol antibiotic	antibiotic efflux	.	.	.	.	94.07	.	.	.	.	.	.	.	.	.	.	.	.	.	.	.	.	.	.	.	.	.	.	.	.	.	.	.	.	.	.	.	.	.	.	.	.	.	.	.	.	.	.
MexD	macrolide antibiotic;fluoroquinolone antibiotic;aminoglycoside antibiotic;cephalosporin;penam;tetracycline antibiotic;aminocoumarin antibiotic;diaminopyrimidine antibiotic;phenicol antibiotic	antibiotic efflux	.	.	.	.	98.02;98.18	.	.	.	.	.	.	.	.	.	.	.	.	.	.	.	.	.	.	.	.	.	.	.	.	.	.	.	.	.	.	.	.	.	.	.	.	.	.	.	.	.	.
OprJ	macrolide antibiotic;fluoroquinolone antibiotic;aminoglycoside antibiotic;cephalosporin;penam;tetracycline antibiotic;aminocoumarin antibiotic;diaminopyrimidine antibiotic;phenicol antibiotic	antibiotic efflux	.	.	.	.	95.49	.	.	.	.	.	.	.	.	.	.	.	.	.	.	.	.	.	.	.	.	.	.	.	.	.	.	.	.	.	.	.	.	.	.	.	.	.	.	.	.	.	.
H-NS	macrolide antibiotic;fluoroquinolone antibiotic;cephalosporin;cephamycin;penam;tetracycline antibiotic	antibiotic efflux	.	.	.	.	.	.	.	.	.	.	.	.	.	.	.	.	.	.	.	.	.	.	.	.	.	.	.	.	.	.	.	.	.	.	.	.	.	.	.	.	.	.	.	.	.	.	.
tolC	macrolide antibiotic;fluoroquinolone antibiotic;cephalosporin;glycylcycline;cephamycin;penam;tetracycline antibiotic;aminocoumarin antibiotic;rifamycin antibiotic;phenicol antibiotic;triclosan	antibiotic efflux	.	.	.	.	.	.	.	.	.	.	.	.	.	.	.	.	.	.	.	.	.	.	.	.	.	.	.	.	.	.	.	.	.	.	.	.	.	.	.	.	.	.	.	.	.	.	.
adeI	macrolide antibiotic;fluoroquinolone antibiotic;lincosamide antibiotic;carbapenem;cephalosporin;tetracycline antibiotic;rifamycin antibiotic;diaminopyrimidine antibiotic;phenicol antibiotic;penem	antibiotic efflux	100	99.76	.	.	.	.	.	.	.	.	.	.	.	.	.	.	.	.	.	.	.	.	.	.	.	.	.	.	.	.	.	.	.	.	.	.	.	.	.	.	.	.	.	.	.	.	.
adeJ	macrolide antibiotic;fluoroquinolone antibiotic;lincosamide antibiotic;carbapenem;cephalosporin;tetracycline antibiotic;rifamycin antibiotic;diaminopyrimidine antibiotic;phenicol antibiotic;penem	antibiotic efflux	100	100	.	.	.	.	.	.	.	.	.	.	.	.	.	.	.	.	.	.	.	.	.	.	.	.	.	.	.	.	.	.	.	.	.	.	.	.	.	.	.	.	.	.	.	.	.
adeK	macrolide antibiotic;fluoroquinolone antibiotic;lincosamide antibiotic;carbapenem;cephalosporin;tetracycline antibiotic;rifamycin antibiotic;diaminopyrimidine antibiotic;phenicol antibiotic;penem	antibiotic efflux	100	100	.	.	.	.	.	.	.	.	.	.	.	.	.	.	.	.	.	.	.	.	.	.	.	.	.	.	.	.	.	.	.	.	.	.	.	.	.	.	.	.	.	.	.	.	.
adeN	macrolide antibiotic;fluoroquinolone antibiotic;lincosamide antibiotic;carbapenem;cephalosporin;tetracycline antibiotic;rifamycin antibiotic;diaminopyrimidine antibiotic;phenicol antibiotic;penem	antibiotic efflux	100	100	.	.	.	.	.	.	.	.	.	.	.	.	.	.	.	.	.	.	.	.	.	.	.	.	.	.	.	.	.	.	.	.	.	.	.	.	.	.	.	.	.	.	.	.	.
Pseudomonas aeruginosa CpxR	macrolide antibiotic;fluoroquinolone antibiotic;monobactam;aminoglycoside antibiotic;carbapenem;cephalosporin;cephamycin;penam;tetracycline antibiotic;peptide antibiotic;aminocoumarin antibiotic;diaminopyrimidine antibiotic;sulfonamide antibiotic;phenicol antibiotic;penem	antibiotic efflux	.	.	.	.	98.38;98.38;98.38	.	.	.	.	.	.	.	.	.	.	.	.	.	.	.	.	.	.	.	.	.	.	.	.	.	.	.	.	.	.	.	.	98.23;98.97	.	.	.	.	.	.	.	.	.
MexA	macrolide antibiotic;fluoroquinolone antibiotic;monobactam;carbapenem;cephalosporin;cephamycin;penam;tetracycline antibiotic;peptide antibiotic;aminocoumarin antibiotic;diaminopyrimidine antibiotic;sulfonamide antibiotic;phenicol antibiotic;penem	antibiotic efflux	.	.	.	.	95.83	.	.	.	.	.	.	.	.	.	.	.	.	.	.	.	.	.	.	.	.	.	.	.	.	.	.	.	.	.	.	.	.	.	.	.	.	.	.	.	.	.	.
MexB	macrolide antibiotic;fluoroquinolone antibiotic;monobactam;carbapenem;cephalosporin;cephamycin;penam;tetracycline antibiotic;peptide antibiotic;aminocoumarin antibiotic;diaminopyrimidine antibiotic;sulfonamide antibiotic;phenicol antibiotic;penem	antibiotic efflux	.	.	.	.	100.00;98.12;98.03	.	.	.	.	.	.	.	.	.	.	.	.	.	.	.	.	.	.	.	.	.	.	.	.	.	.	.	.	.	.	.	.	98.09;97.64	.	.	.	.	.	.	.	.	.
MexE	macrolide antibiotic;fluoroquinolone antibiotic;monobactam;carbapenem;cephalosporin;cephamycin;penam;tetracycline antibiotic;peptide antibiotic;aminocoumarin antibiotic;diaminopyrimidine antibiotic;sulfonamide antibiotic;phenicol antibiotic;penem	antibiotic efflux	.	.	.	.	78.47;91.16;92.61	.	.	.	.	.	.	.	.	.	.	.	.	.	.	.	.	.	.	.	.	.	.	.	.	.	.	.	.	.	.	.	.	90.20;92.85	.	.	.	.	.	.	.	.	.
MexF	macrolide antibiotic;fluoroquinolone antibiotic;monobactam;carbapenem;cephalosporin;cephamycin;penam;tetracycline antibiotic;peptide antibiotic;aminocoumarin antibiotic;diaminopyrimidine antibiotic;sulfonamide antibiotic;phenicol antibiotic;penem	antibiotic efflux	.	.	.	.	97.99;98.02;98.53	.	.	.	.	.	.	.	.	.	.	.	.	.	.	.	.	.	.	.	.	.	.	.	.	.	.	.	.	.	.	.	.	97.71;98.02	.	.	.	.	.	.	.	.	.
MuxA	macrolide antibiotic;fluoroquinolone antibiotic;monobactam;carbapenem;cephalosporin;cephamycin;penam;tetracycline antibiotic;peptide antibiotic;aminocoumarin antibiotic;diaminopyrimidine antibiotic;sulfonamide antibiotic;phenicol antibiotic;penem	antibiotic efflux	.	.	.	.	87.74	.	.	.	.	.	.	.	.	.	.	.	.	.	.	.	.	.	.	.	.	.	.	.	.	.	.	.	.	.	.	.	.	.	.	.	.	.	.	.	.	.	.
MuxB	macrolide antibiotic;fluoroquinolone antibiotic;monobactam;carbapenem;cephalosporin;cephamycin;penam;tetracycline antibiotic;peptide antibiotic;aminocoumarin antibiotic;diaminopyrimidine antibiotic;sulfonamide antibiotic;phenicol antibiotic;penem	antibiotic efflux	.	.	.	.	96.97;96.97;98.85	.	.	.	.	.	.	.	.	.	.	.	.	.	.	.	.	.	.	.	.	.	.	.	.	.	.	.	.	.	.	.	.	96.97	.	.	.	.	96.9	96.9	96.97	97.09	96.9
MuxC	macrolide antibiotic;fluoroquinolone antibiotic;monobactam;carbapenem;cephalosporin;cephamycin;penam;tetracycline antibiotic;peptide antibiotic;aminocoumarin antibiotic;diaminopyrimidine antibiotic;sulfonamide antibiotic;phenicol antibiotic;penem	antibiotic efflux	.	.	.	.	99.32	.	.	.	.	.	.	.	.	.	.	.	.	.	.	.	.	.	.	.	.	.	.	.	.	.	.	.	.	.	.	.	.	.	.	.	.	.	.	.	.	.	.
OpmB	macrolide antibiotic;fluoroquinolone antibiotic;monobactam;carbapenem;cephalosporin;cephamycin;penam;tetracycline antibiotic;peptide antibiotic;aminocoumarin antibiotic;diaminopyrimidine antibiotic;sulfonamide antibiotic;phenicol antibiotic;penem	antibiotic efflux	.	.	.	.	93.59	.	.	.	.	.	.	.	.	.	.	.	.	.	.	.	.	.	.	.	.	.	.	.	.	.	.	.	.	.	.	.	.	.	.	.	.	.	.	.	.	.	.
OpmH	macrolide antibiotic;fluoroquinolone antibiotic;monobactam;carbapenem;cephalosporin;cephamycin;penam;tetracycline antibiotic;peptide antibiotic;aminocoumarin antibiotic;diaminopyrimidine antibiotic;sulfonamide antibiotic;phenicol antibiotic;penem	antibiotic efflux	.	.	.	.	98.00;97.65;96.27	.	.	.	.	.	.	.	.	.	.	.	.	.	.	.	.	.	.	.	.	.	.	.	.	.	.	.	.	.	.	.	.	96.27;96.34	.	.	.	.	.	.	.	.	.
OprM	macrolide antibiotic;fluoroquinolone antibiotic;monobactam;carbapenem;cephalosporin;cephamycin;penam;tetracycline antibiotic;peptide antibiotic;aminocoumarin antibiotic;diaminopyrimidine antibiotic;sulfonamide antibiotic;phenicol antibiotic;penem	antibiotic efflux	.	.	.	.	95.20;95.06;94.79	.	.	.	.	.	.	.	.	.	.	.	.	.	.	.	.	.	.	.	.	.	.	.	.	.	.	.	.	.	.	.	.	94.79	.	.	.	.	.	.	.	.	.
OprN	macrolide antibiotic;fluoroquinolone antibiotic;monobactam;carbapenem;cephalosporin;cephamycin;penam;tetracycline antibiotic;peptide antibiotic;aminocoumarin antibiotic;diaminopyrimidine antibiotic;sulfonamide antibiotic;phenicol antibiotic;penem	antibiotic efflux	.	.	.	.	89.22;94.79;94.79	.	.	.	.	.	.	.	.	.	.	.	.	.	.	.	.	.	.	.	.	.	.	.	.	.	.	.	.	.	.	.	.	94.79	.	.	.	.	.	.	.	.	.
PmpM	macrolide antibiotic;fluoroquinolone antibiotic;monobactam;carbapenem;cephalosporin;cephamycin;penam;tetracycline antibiotic;peptide antibiotic;aminocoumarin antibiotic;diaminopyrimidine antibiotic;sulfonamide antibiotic;phenicol antibiotic;penem	antibiotic efflux	.	.	.	.	95.05	.	.	.	.	.	.	.	.	.	.	.	.	.	.	.	.	.	.	.	.	.	.	.	.	.	.	.	.	.	.	.	.	.	.	.	.	.	.	.	.	.	.
TriC	macrolide antibiotic;fluoroquinolone antibiotic;monobactam;carbapenem;cephalosporin;cephamycin;penam;tetracycline antibiotic;peptide antibiotic;aminocoumarin antibiotic;diaminopyrimidine antibiotic;sulfonamide antibiotic;phenicol antibiotic;penem	antibiotic efflux	.	.	.	.	98.39;98.62	.	.	.	.	.	.	.	.	.	.	.	.	.	.	.	.	.	.	.	.	.	.	.	.	.	.	.	.	.	.	.	.	98.82	.	.	.	.	.	.	.	.	.
arnA	macrolide antibiotic;fluoroquinolone antibiotic;monobactam;carbapenem;cephalosporin;cephamycin;penam;tetracycline antibiotic;peptide antibiotic;aminocoumarin antibiotic;diaminopyrimidine antibiotic;sulfonamide antibiotic;phenicol antibiotic;penem	antibiotic efflux	.	.	.	.	99.15	.	.	.	.	.	.	.	.	.	97.13	96.93	96.83	96.83	96.93	96.93	97.03	96.83	96.93	96.98	.	.	.	.	.	.	.	.	.	.	.	.	.	98.34	96.88	.	.	.	.	.	.	.	.
mexG	macrolide antibiotic;fluoroquinolone antibiotic;monobactam;carbapenem;cephalosporin;cephamycin;penam;tetracycline antibiotic;peptide antibiotic;aminocoumarin antibiotic;diaminopyrimidine antibiotic;sulfonamide antibiotic;phenicol antibiotic;penem	antibiotic efflux	.	.	.	.	.	.	.	.	.	.	.	.	.	.	.	.	.	.	.	.	.	.	.	.	.	.	.	.	.	.	.	.	.	.	.	.	.	.	.	.	.	.	.	.	.	.	.
mexI	macrolide antibiotic;fluoroquinolone antibiotic;monobactam;carbapenem;cephalosporin;cephamycin;penam;tetracycline antibiotic;peptide antibiotic;aminocoumarin antibiotic;diaminopyrimidine antibiotic;sulfonamide antibiotic;phenicol antibiotic;penem	antibiotic efflux	.	.	.	.	97.44	.	.	.	.	.	.	.	.	.	.	.	.	.	.	.	.	.	.	.	.	.	.	.	.	.	.	.	.	.	.	.	.	.	.	.	.	.	.	.	.	.	.
mexJ	macrolide antibiotic;fluoroquinolone antibiotic;monobactam;carbapenem;cephalosporin;cephamycin;penam;tetracycline antibiotic;peptide antibiotic;aminocoumarin antibiotic;diaminopyrimidine antibiotic;sulfonamide antibiotic;phenicol antibiotic;penem	antibiotic efflux	.	.	.	.	94.93	.	.	.	.	.	.	.	.	.	.	.	.	.	.	.	.	.	.	.	.	.	.	.	.	.	.	.	.	.	.	.	.	.	.	.	.	.	.	.	.	.	.
mexW	macrolide antibiotic;fluoroquinolone antibiotic;monobactam;carbapenem;cephalosporin;cephamycin;penam;tetracycline antibiotic;peptide antibiotic;aminocoumarin antibiotic;diaminopyrimidine antibiotic;sulfonamide antibiotic;phenicol antibiotic;penem	antibiotic efflux	.	.	.	.	98.27;98.33;98.27	.	.	.	.	.	.	.	.	.	.	.	.	.	.	.	.	.	.	.	.	.	.	.	.	.	.	.	.	.	.	.	.	98.79;98.17	.	.	.	.	.	.	.	.	.
Pseudomonas aeruginosa emrE	macrolide antibiotic;fluoroquinolone antibiotic;monobactam;carbapenem;cephalosporin;cephamycin;penam;tetracycline antibiotic;peptide antibiotic;aminocoumarin antibiotic;diaminopyrimidine antibiotic;sulfonamide antibiotic;phenicol antibiotic;penem	antibiotic efflux	.	.	.	.	98.8	.	.	.	.	.	.	.	.	.	.	.	.	.	.	.	.	.	.	.	.	.	.	.	.	.	.	.	.	.	.	.	.	.	.	.	.	.	.	.	.	.	.
Pseudomonas aeruginosa soxR	macrolide antibiotic;fluoroquinolone antibiotic;monobactam;carbapenem;cephalosporin;cephamycin;penam;tetracycline antibiotic;peptide antibiotic;aminocoumarin antibiotic;diaminopyrimidine antibiotic;sulfonamide antibiotic;phenicol antibiotic;penem	antibiotic efflux	.	.	.	.	89.6	.	.	.	.	.	.	.	.	.	.	.	.	.	.	.	.	.	.	.	.	.	.	.	.	.	.	.	.	.	.	.	.	.	.	.	.	.	.	.	.	.	.
CRP	macrolide antibiotic;fluoroquinolone antibiotic;penam	antibiotic efflux	.	.	96.05	96.05	96.05	96.05	96.05	96.05	96.05	96.05	96.05	96.05	96.05	96.05	99.05	96.05;99.05	99.05	99.05	99.05	96.05;99.05	99.05	99.05	99.05	99.05	97.95	97.95	97.95	96.05	96.05	97.95	97.16	97.16	97.16	97.16	97.16	97.16	97.16	96.05	99.05	99.05	99.05	99.05	.	.	.	.	.
smeD	macrolide antibiotic;fluoroquinolone antibiotic;tetracycline antibiotic;phenicol antibiotic	antibiotic efflux	.	.	.	.	.	.	.	.	.	.	.	.	.	.	.	.	.	.	.	.	.	.	.	.	100.00;100.00	.	.	.	.	.	.	.	.	.	.	.	.	.	.	.	.	.	.	.	.	.	.
smeE	macrolide antibiotic;fluoroquinolone antibiotic;tetracycline antibiotic;phenicol antibiotic	antibiotic efflux	.	.	.	.	.	.	.	.	.	.	.	.	.	.	.	.	.	.	.	.	.	.	.	.	63.85;64.27	.	.	.	.	.	.	.	.	.	.	.	.	.	.	.	.	.	.	.	.	.	.
smeF	macrolide antibiotic;fluoroquinolone antibiotic;tetracycline antibiotic;phenicol antibiotic	antibiotic efflux	.	.	.	.	.	.	.	.	.	.	.	.	.	.	.	.	.	.	.	.	.	.	.	.	96.93;99.86	.	.	.	.	.	.	.	.	.	.	.	.	.	.	.	.	.	.	.	.	.	.
msrE	macrolide antibiotic;streptogramin antibiotic	antibiotic target protection	.	.	.	.	100	100	.	.	.	.	.	.	.	.	.	.	.	.	.	.	.	.	.	.	.	.	.	100	.	.	.	.	.	.	.	.	.	.	.	.	.	.	.	.	.	.	.
mexK	macrolide antibiotic;tetracycline antibiotic;triclosan	antibiotic efflux	.	.	.	.	99.06;98.80;99.25	.	.	.	.	.	.	.	.	.	.	.	.	.	.	.	.	.	.	.	.	.	.	.	.	.	.	.	.	.	.	.	.	98.80;98.90	.	.	.	.	.	.	.	.	.
mexL	macrolide antibiotic;tetracycline antibiotic;triclosan	antibiotic efflux	.	.	.	.	94.99	.	.	.	.	.	.	.	.	.	.	.	.	.	.	.	.	.	.	.	.	.	.	.	.	.	.	.	.	.	.	.	.	.	.	.	.	.	.	.	.	.	.
mexV	macrolide antibiotic;tetracycline antibiotic;triclosan	antibiotic efflux	.	.	.	.	96.99	.	.	.	.	.	.	.	.	.	.	.	.	.	.	.	.	.	.	.	.	.	.	.	.	.	.	.	.	.	.	.	.	.	.	.	.	.	.	.	.	.	.
PDC-1	monobactam;carbapenem;cephalosporin	antibiotic inactivation	.	.	.	.	.	.	.	.	.	.	.	.	.	.	.	.	.	.	.	.	.	.	.	.	.	.	.	.	.	.	.	.	.	.	.	.	.	.	.	.	.	.	.	.	.	.	.
Klebsiella pneumoniae OmpK37	monobactam;carbapenem;cephalosporin;cephamycin;penam;penem	reduced permeability to antibiotic	.	.	.	.	.	.	.	.	.	.	.	.	.	.	.	.	.	.	.	.	.	.	.	.	.	.	.	.	.	.	.	.	.	.	.	.	.	.	.	.	.	.	.	.	.	.	.
mdsB	monobactam;carbapenem;cephalosporin;cephamycin;penam;phenicol antibiotic;penem	antibiotic efflux	.	.	98.52	98.52	.	.	.	.	98.52	98.52	.	.	.	.	.	98.52	.	.	.	98.52	.	.	.	.	.	.	.	.	.	.	.	.	.	.	.	.	.	98.52	.	.	.	.	.	.	.	.	.
sdiA	monobactam;carbapenem;cephalosporin;cephamycin;penam;phenicol antibiotic;penem	antibiotic efflux	.	.	.	.	.	.	.	.	.	.	.	.	.	.	.	.	.	.	.	.	.	.	.	.	.	.	.	.	.	.	.	.	.	.	.	.	.	.	.	.	.	.	.	.	.	.	.
KPC-1	monobactam;carbapenem;cephalosporin;penam	antibiotic inactivation	.	.	100	.	100	100	100	.	100	100	.	100	.	.	.	.	.	.	.	.	.	.	.	.	100	100	100	100	.	.	.	.	.	.	.	.	.	.	.	.	.	.	.	.	.	.	.
VEB-3	monobactam;cephalosporin	antibiotic inactivation	.	.	.	.	.	.	.	.	.	.	.	.	.	.	.	.	.	.	.	.	.	.	.	.	.	.	.	.	.	.	.	.	.	.	.	.	.	.	.	.	100	.	.	.	.	.	.
OXY-1-3	monobactam;cephalosporin;penam	antibiotic inactivation	.	.	.	.	.	.	.	.	.	.	.	.	.	.	.	.	.	.	.	.	.	.	.	.	.	.	.	.	.	.	.	.	.	.	.	.	.	.	.	.	.	.	.	.	.	.	.
TEM-1	monobactam;cephalosporin;penam;penem	antibiotic inactivation	.	.	100	.	.	.	100	.	100	100	.	.	.	.	.	.	.	.	.	.	.	.	.	.	100	100	100	.	100	100	.	.	.	.	.	.	.	.	.	.	100	.	.	.	.	.	.
TEM-110	monobactam;cephalosporin;penam;penem	antibiotic inactivation	.	.	.	.	.	.	.	.	.	.	.	.	.	.	.	.	.	.	.	.	.	.	.	.	.	.	.	.	.	.	.	.	.	.	.	.	.	.	.	.	.	.	.	.	.	.	.
TEM-150	monobactam;cephalosporin;penam;penem	antibiotic inactivation	.	.	.	.	.	.	.	.	.	.	.	.	.	.	.	.	.	.	.	.	.	.	.	.	.	.	.	.	.	.	.	.	.	.	.	.	.	.	.	.	.	.	.	.	.	.	.
TEM-168	monobactam;cephalosporin;penam;penem	antibiotic inactivation	.	.	.	.	.	.	.	.	.	.	.	.	.	.	.	.	.	.	.	.	.	.	.	.	.	.	.	.	.	.	.	.	.	.	.	.	.	.	.	.	.	.	.	.	.	.	.
SAT-1	nucleoside antibiotic	antibiotic inactivation	.	.	.	.	.	.	.	.	.	.	.	.	.	.	.	.	.	.	.	.	.	.	.	.	.	.	.	.	.	.	.	.	.	.	.	.	.	.	.	.	.	.	.	.	.	.	.
bacA	peptide antibiotic	antibiotic target alteration	.	.	.	.	.	.	.	.	.	.	.	.	.	.	.	.	.	.	.	.	.	.	.	.	.	.	.	.	.	.	.	.	.	.	.	.	.	.	.	.	.	.	.	.	.	.	.
mdtM	peptide antibiotic	antibiotic target alteration	.	.	.	.	.	.	.	.	.	.	.	.	.	.	.	.	.	.	.	.	.	.	.	.	.	.	.	.	.	.	.	.	.	.	.	.	.	.	.	.	.	.	.	.	.	.	.
MCR 3.1	peptide antibiotic	antibiotic target alteration	.	.	.	.	.	.	.	.	.	.	.	.	98.34	.	.	98.34	.	.	.	98.34	.	.	.	.	.	.	.	.	.	.	.	.	.	.	98.28	.	.	.	.	.	98.28	.	.	.	.	.	.
MCR-3.6	peptide antibiotic	antibiotic target alteration	.	.	.	.	.	.	.	.	.	.	.	.	.	.	.	.	.	.	.	.	.	.	.	.	.	.	.	.	.	.	.	.	.	.	100	.	.	.	.	.	83.73	.	.	.	.	.	.
MCR-3.8	peptide antibiotic	antibiotic target alteration	.	.	.	.	.	.	.	.	.	.	.	.	.	.	.	100	.	.	.	100	.	.	.	.	.	.	.	.	.	.	.	.	.	.	.	.	.	.	.	.	.	.	.	.	.	.	.
MCR-7.1	peptide antibiotic	antibiotic target alteration	.	.	.	.	.	.	.	.	.	.	.	.	.	.	86.3	86.48	86.42	86.42	86.3	86.48	86.3	86.54	86.3	86.17	.	.	.	.	.	.	.	.	.	.	.	.	.	.	86.42	.	.	.	.	.	.	.	.
catB3	phenicol antibiotic	antibiotic inactivation	.	.	.	.	100	.	.	.	.	.	.	.	.	.	.	.	.	100	.	.	.	.	.	.	.	.	.	.	.	.	.	.	.	.	.	.	.	.	.	.	100	.	.	.	.	.	.
catB8	phenicol antibiotic	antibiotic inactivation	.	.	.	.	.	.	.	.	.	100	.	.	.	.	.	.	.	.	.	.	.	.	.	.	.	.	.	.	.	.	.	.	.	.	.	.	.	.	.	.	.	.	.	.	.	.	.
catI	phenicol antibiotic	antibiotic inactivation	.	.	.	.	.	.	.	.	.	.	.	.	.	.	.	.	.	.	.	.	.	.	.	.	.	.	.	.	100	.	.	.	.	.	.	.	.	100	.	.	.	.	.	.	.	.	.
cmlA5	phenicol antibiotic	antibiotic efflux	.	.	.	.	100	100	.	.	.	.	.	.	.	.	.	.	.	100	.	.	.	.	.	.	100	100	100	100	.	100	.	100	100	.	.	100	.	.	.	100	.	100	.	.	.	.	.
mexN	phenicol antibiotic	antibiotic efflux	.	.	.	.	98.04;97.40	.	.	.	.	.	.	.	.	.	.	.	.	.	.	.	.	.	.	.	.	.	.	.	.	.	.	.	.	.	.	.	.	97.4	.	.	.	.	.	.	.	.	.
vgaC	streptogramin antibiotic;pleuromutilin antibiotic	antibiotic target protection	.	.	.	.	.	.	.	.	.	.	.	.	.	.	.	.	.	.	.	.	.	.	.	.	.	.	.	.	.	.	.	.	.	.	.	.	.	.	.	.	.	.	.	.	.	.	.
sul4	sulfonamide antibiotic	antibiotic target replacement	.	.	.	.	.	.	.	.	.	100	.	.	.	.	.	.	.	.	.	.	.	.	.	.	.	.	.	.	.	.	.	.	.	.	.	.	.	.	.	.	.	.	.	.	.	.	.
sul1	sulfonamide antibiotic;sulfone antibiotic	antibiotic target replacement	.	.	100	.	100	.	100	100	100	100	100	.	.	.	.	100	.	100	.	100	.	.	.	.	100	100	100	100	100	100	100.00;100.00	100	100	100	100	100	100	100	.	100	100	100	.	.	.	.	.
sul2	sulfonamide antibiotic;sulfone antibiotic	antibiotic target replacement	.	.	.	.	.	.	.	.	.	.	.	.	.	.	.	.	.	.	.	.	.	.	.	.	.	.	.	.	.	.	.	.	.	.	.	.	.	.	.	.	.	.	.	.	.	.	.
tet(59)	tetracycline antibiotic	antibiotic efflux	.	.	.	.	.	.	.	.	.	.	.	.	.	.	.	.	.	.	.	.	.	.	.	.	.	.	.	.	.	.	.	.	.	.	.	.	.	.	.	.	.	.	.	.	.	.	.
tet(C)	tetracycline antibiotic	antibiotic efflux	.	.	100.00;97.23	.	.	.	97.23;100.00	99.92	97.23;100.00	100.00;97.23	.	.	.	.	.	.	.	97.23	.	.	.	.	.	.	.	.	.	.	100	97.23	.	.	.	.	.	.	.	.	.	.	.	.	.	.	.	.	.
tet(E)	tetracycline antibiotic	antibiotic efflux	.	.	.	.	.	.	.	.	.	.	.	.	.	.	.	.	.	.	.	.	.	.	.	95.73	.	.	.	.	.	.	99.1	.	.	.	.	.	.	.	.	.	100	.	.	.	.	.	.
tet(H)	tetracycline antibiotic	antibiotic efflux	.	.	.	.	.	.	.	.	.	.	.	.	.	.	.	.	.	.	.	.	.	.	.	.	.	.	.	.	.	.	.	.	.	.	.	.	.	.	.	.	.	.	.	.	.	.	.
Escherichia coli mdfA	tetracycline antibiotic;benzalkonium chloride;rhodamine	antibiotic efflux	.	.	.	.	.	.	.	.	.	.	.	.	.	.	.	.	.	.	.	.	.	.	.	.	.	.	.	.	.	.	.	.	.	.	.	.	.	.	.	.	.	.	.	.	.	.	.
[truncated: 81 more columns]
